# Supplementary material for: Crystal structure of 4-chloro-N-[2-(piperidin-1-yl)eth­yl]benzamide monohydrate
Source: Acta Crystallogr E Crystallogr Commun. 2015 Jan 1;71(Pt 1):o39–40. doi: 10.1107/S2056989014026851 (PMC4331843; doi:10.1107/S2056989014026851)
Supplement: Supplementary file 1 [file e-71-00o39-sup1.cif]

##############################################################################
#                                                                            #
# This CIF contains the data in a paper accepted for publication in          #
# Acta Crystallographica Section E. It conforms to the requirements of       #
# Notes for Authors for Acta Crystallographica Section E, and has been       #
# peer reviewed under the auspices of the IUCr Commission on Journals.       #
#                                                                            #
# Full details of the Crystallographic Information File format               #
# are given in the paper "The Crystallographic Information File (CIF):       #
# a New Standard Archive File for Crystallography" by S. R. Hall, F. H.      #
# Allen and I. D. Brown [Acta Cryst. (1991), A47, 655-685].                  #
#                                                                            #
# The current version of the core CIF dictionary is obtainable from          #
# ftp://ftp.iucr.org/pub/cif_core.dic.                                       #
#                                                                            #
# Software is freely available for graphical display of the structure(s)     #
# in this CIF. For information consult the CIF software page                 #
# http://www.iucr.org/resources/cif/software.                                #
#                                                                            #
# This file may be used for bona fide research purposes within the           #
# scientific community so long as proper attribution is given to the journal # 
# article from which it was obtained.                                        #
#                                                                            #
##############################################################################
data_I
_database_code_depnum_ccdc_archive 'CCDC 1038084'
_audit_creation_method     SHELXL-97
_chemical_name_systematic
;
4-Chloro-<i>N</i>-[2-(piperidin-1-yl)ethyl]benzamide monohydrate
;
_chemical_name_common     ?
_chemical_formula_moiety     'C14 H19 Cl N2 O, H2 O'
_chemical_formula_sum     'C14 H21 Cl N2 O2'
_chemical_formula_iupac     'C14 H19 Cl N2 O, H2 O'
_chemical_formula_weight     284.78
_chemical_melting_point     ?
_symmetry_cell_setting     monoclinic
_symmetry_space_group_name_H-M     'P 21/n'
_symmetry_space_group_name_Hall     '-P 2yn'
loop_
    _symmetry_equiv_pos_as_xyz
    'x, y, z'
    '-x+1/2, y+1/2, -z+1/2'
    '-x, -y, -z'
    'x-1/2, -y-1/2, z-1/2'
_cell_length_a     14.9115(6)
_cell_length_b     6.6899(3)
_cell_length_c     15.6215(7)
_cell_angle_alpha     90.00
_cell_angle_beta     102.956(2)
_cell_angle_gamma     90.00
_cell_volume     1518.67(11)
_cell_formula_units_Z     4
_cell_measurement_reflns_used     3780
_cell_measurement_theta_min     1.71
_cell_measurement_theta_max     28.35
_cell_measurement_temperature     293(2)
_exptl_crystal_description     block
_exptl_crystal_colour     colourless
_exptl_crystal_size_max     0.25
_exptl_crystal_size_mid     0.23
_exptl_crystal_size_min     0.20
_exptl_crystal_density_diffrn     1.245
_exptl_crystal_density_meas     ?
_exptl_crystal_density_method     'not measured'
_exptl_crystal_F_000     608
_exptl_absorpt_coefficient_mu     0.252
_exptl_absorpt_correction_type     multi-scan
_exptl_absorpt_process_details
;
(SADABS; Bruker, 2004)
;
_exptl_absorpt_correction_T_min     0.939
_exptl_absorpt_correction_T_max     0.951
_exptl_special_details     ?
_diffrn_ambient_temperature     293(2)
_diffrn_radiation_type     MoK\a
_diffrn_radiation_wavelength     0.71073
_diffrn_radiation_source     'fine-focus sealed tube'
_diffrn_radiation_monochromator     graphite
_diffrn_measurement_device_type     'Bruker Kappa APEXII CCD'
_diffrn_measurement_method     '\w and \f scan'
_diffrn_detector_area_resol_mean     ?
_diffrn_reflns_number     12566
_diffrn_reflns_av_R_equivalents     0.0359
_diffrn_reflns_av_sigmaI/netI     0.0460
_diffrn_reflns_theta_min     1.71
_diffrn_reflns_theta_max     28.35
_diffrn_reflns_theta_full     28.35
_diffrn_measured_fraction_theta_max     0.988
_diffrn_measured_fraction_theta_full     0.988
_diffrn_reflns_limit_h_min     -19
_diffrn_reflns_limit_h_max     19
_diffrn_reflns_limit_k_min     -8
_diffrn_reflns_limit_k_max     7
_diffrn_reflns_limit_l_min     -20
_diffrn_reflns_limit_l_max     20
_diffrn_standards_number     ?
_diffrn_standards_interval_count     ?
_diffrn_standards_interval_time     ?
_diffrn_standards_decay_%     ?
_refine_special_details
;
Refinement of <i>F</i>^2^ against ALL reflections. The weighted <i>R</i>-factor
<i>wR</i> and goodness of fit <i>S</i> are based on <i>F</i>^2^, conventional
<i>R</i>-factors <i>R</i> are based on <i>F</i>, with <i>F</i> set to zero for
negative <i>F</i>^2^. The threshold expression of <i>F</i>^2^ >
\s(<i>F</i>^2^) is used only for calculating <i>R</i>-factors(gt) <i>etc</i>.
and is not relevant to the choice of reflections for refinement.
<i>R</i>-factors based on <i>F</i>^2^ are statistically about twice as large
as those based on <i>F</i>, and <i>R</i>- factors based on ALL data will be
even larger.
;
_reflns_number_total     3780
_reflns_number_gt     1953
_reflns_threshold_expression     I>2sigma(I)
_refine_ls_structure_factor_coef     Fsqd
_refine_ls_matrix_type     full
_refine_ls_R_factor_all     0.1088
_refine_ls_R_factor_gt     0.0506
_refine_ls_wR_factor_gt     0.1268
_refine_ls_wR_factor_ref     0.1604
_refine_ls_goodness_of_fit_ref     1.013
_refine_ls_restrained_S_all     1.012
_refine_ls_number_reflns     3780
_refine_ls_number_parameters     181
_refine_ls_number_restraints     2
_refine_ls_hydrogen_treatment     mixed
_refine_ls_weighting_scheme     calc
_refine_ls_weighting_details
         'calc w=1/[\s^2^(Fo^2^)+(0.0714P)^2^+0.2535P] where P=(Fo^2^+2Fc^2^)/3'
_atom_sites_solution_hydrogens     geom
_atom_sites_solution_primary     direct
_atom_sites_solution_secondary     difmap
_refine_ls_shift/su_max     0.000
_refine_ls_shift/su_mean     0.000
_refine_diff_density_max     0.281
_refine_diff_density_min     -0.205
_refine_ls_extinction_method     none
loop_
    _atom_type_symbol
    _atom_type_description
    _atom_type_scat_dispersion_real
    _atom_type_scat_dispersion_imag
    _atom_type_scat_source
    'C' 'C' 0.0033 0.0016
                         'International Tables Vol C Tables 4.2.6.8 and 6.1.1.4'
    'H' 'H' 0.0000 0.0000
                         'International Tables Vol C Tables 4.2.6.8 and 6.1.1.4'
    'N' 'N' 0.0061 0.0033
                         'International Tables Vol C Tables 4.2.6.8 and 6.1.1.4'
    'O' 'O' 0.0106 0.0060
                         'International Tables Vol C Tables 4.2.6.8 and 6.1.1.4'
    'Cl' 'Cl' 0.1484 0.1585
                         'International Tables Vol C Tables 4.2.6.8 and 6.1.1.4'
_computing_data_collection
;
APEX2 (Bruker, 2004)
;
_computing_cell_refinement
;
SAINT (Bruker, 2004)
;
_computing_data_reduction
;
XPREP in SAINT (Bruker, 2004)
;
_computing_structure_solution
;
SHELXS97 (Sheldrick, 2008)
;
_computing_structure_refinement
;
SHELXL97 (Sheldrick, 2008)
;
_computing_molecular_graphics
;
ORTEP-3 for Windows (Farrugia, 2012)
;
_computing_publication_material
;
SHELXL97 (Sheldrick, 2008), PLATON (Spek, 2009) and publCIF
(Westrip, 2010)
;
loop_
    _atom_site_type_symbol
    _atom_site_label
    _atom_site_fract_x
    _atom_site_fract_y
    _atom_site_fract_z
    _atom_site_U_iso_or_equiv
    _atom_site_adp_type
    _atom_site_calc_flag
    _atom_site_refinement_flags
    _atom_site_occupancy
    _atom_site_symmetry_multiplicity
    _atom_site_disorder_assembly
    _atom_site_disorder_group
    O O1W 0.36430(12) -0.0064(2) 0.33083(13) 0.0544(4) Uani d D 1 1 . .
    H H1WA 0.3601(17) -0.005(4) 0.2772(11) 0.062(8) Uiso d D 1 1 . .
    H H1WB 0.3987(15) 0.082(3) 0.3533(15) 0.064(8) Uiso d D 1 1 . .
    C C1 0.13069(15) -0.6539(4) 0.39904(16) 0.0561(6) Uani d . 1 1 . .
    H H1A 0.1347 -0.6240 0.4605 0.067 Uiso calc R 1 1 . .
    H H1B 0.1773 -0.7528 0.3957 0.067 Uiso calc R 1 1 . .
    C C2 0.03637(15) -0.7388(4) 0.35887(18) 0.0671(7) Uani d . 1 1 . .
    H H2A 0.0342 -0.7795 0.2988 0.081 Uiso calc R 1 1 . .
    H H2B 0.0257 -0.8563 0.3916 0.081 Uiso calc R 1 1 . .
    C C3 -0.03859(16) -0.5866(4) 0.35964(18) 0.0682(7) Uani d . 1 1 . .
    H H3A -0.0428 -0.5605 0.4197 0.082 Uiso calc R 1 1 . .
    H H3B -0.0973 -0.6390 0.3279 0.082 Uiso calc R 1 1 . .
    C C4 -0.01743(15) -0.3941(4) 0.31710(18) 0.0665(7) Uani d . 1 1 . .
    H H4A -0.0223 -0.4163 0.2549 0.080 Uiso calc R 1 1 . .
    H H4B -0.0621 -0.2930 0.3234 0.080 Uiso calc R 1 1 . .
    C C5 0.07842(15) -0.3203(4) 0.35883(17) 0.0610(7) Uani d . 1 1 . .
    H H5A 0.0910 -0.1994 0.3293 0.073 Uiso calc R 1 1 . .
    H H5B 0.0817 -0.2878 0.4200 0.073 Uiso calc R 1 1 . .
    C C6 0.24037(14) -0.3914(3) 0.38842(15) 0.0508(6) Uani d . 1 1 . .
    H H6A 0.2500 -0.3780 0.4517 0.061 Uiso calc R 1 1 . .
    H H6B 0.2448 -0.2593 0.3641 0.061 Uiso calc R 1 1 . .
    C C7 0.31449(13) -0.5225(3) 0.36732(16) 0.0511(6) Uani d . 1 1 . .
    H H7A 0.3226 -0.6393 0.4051 0.061 Uiso calc R 1 1 . .
    H H7B 0.2961 -0.5678 0.3069 0.061 Uiso calc R 1 1 . .
    C C8 0.48147(13) -0.5074(3) 0.38619(13) 0.0411(5) Uani d . 1 1 . .
    C C9 0.56372(13) -0.3766(3) 0.39205(13) 0.0405(5) Uani d . 1 1 . .
    C C10 0.63653(15) -0.4479(4) 0.35953(15) 0.0530(6) Uani d . 1 1 . .
    H H10 0.6343 -0.5769 0.3370 0.064 Uiso calc R 1 1 . .
    C C11 0.71251(15) -0.3293(4) 0.36017(16) 0.0633(7) Uani d . 1 1 . .
    H H11 0.7610 -0.3773 0.3377 0.076 Uiso calc R 1 1 . .
    C C12 0.71562(14) -0.1406(4) 0.39423(16) 0.0552(6) Uani d . 1 1 . .
    C C13 0.64543(15) -0.0669(4) 0.42879(15) 0.0541(6) Uani d . 1 1 . .
    H H13 0.6491 0.0607 0.4529 0.065 Uiso calc R 1 1 . .
    C C14 0.56919(14) -0.1860(3) 0.42700(14) 0.0479(5) Uani d . 1 1 . .
    H H14 0.5209 -0.1371 0.4497 0.058 Uiso calc R 1 1 . .
    N N1 0.14836(11) -0.4716(2) 0.35340(11) 0.0435(4) Uani d . 1 1 . .
    N N2 0.40087(11) -0.4147(3) 0.37969(11) 0.0480(5) Uani d . 1 1 . .
    H H2 0.4002 -0.2864 0.3830 0.058 Uiso calc R 1 1 . .
    O O1 0.48880(10) -0.6908(2) 0.38625(10) 0.0573(4) Uani d . 1 1 . .
    Cl Cl1 0.81091(5) 0.01012(12) 0.39483(6) 0.0952(3) Uani d . 1 1 . .
loop_
    _atom_site_aniso_label
    _atom_site_aniso_U_11
    _atom_site_aniso_U_22
    _atom_site_aniso_U_33
    _atom_site_aniso_U_12
    _atom_site_aniso_U_13
    _atom_site_aniso_U_23
    O1W 0.0567(10) 0.0380(10) 0.0677(12) -0.0102(8) 0.0123(9) 0.0000(9)
    C1 0.0484(13) 0.0450(14) 0.0746(15) -0.0061(11) 0.0129(11) 0.0122(12)
    C2 0.0503(14) 0.0549(16) 0.0971(19) -0.0147(12) 0.0184(13) 0.0019(14)
    C3 0.0445(13) 0.0754(19) 0.0887(18) -0.0116(13) 0.0234(12) -0.0014(15)
    C4 0.0427(13) 0.0672(18) 0.0939(18) 0.0093(12) 0.0244(12) 0.0050(15)
    C5 0.0478(13) 0.0479(15) 0.0937(18) 0.0037(11) 0.0297(12) -0.0020(13)
    C6 0.0437(12) 0.0424(13) 0.0682(14) -0.0064(10) 0.0164(10) -0.0050(11)
    C7 0.0364(11) 0.0373(13) 0.0779(15) -0.0021(9) 0.0091(10) -0.0042(11)
    C8 0.0383(11) 0.0353(12) 0.0482(12) -0.0031(9) 0.0067(8) -0.0020(9)
    C9 0.0365(10) 0.0375(12) 0.0456(11) -0.0029(9) 0.0049(8) 0.0003(9)
    C10 0.0440(12) 0.0439(13) 0.0720(15) -0.0020(10) 0.0150(11) -0.0097(11)
    C11 0.0442(13) 0.0648(18) 0.0857(18) -0.0042(12) 0.0247(12) -0.0076(14)
    C12 0.0413(12) 0.0530(16) 0.0710(15) -0.0140(10) 0.0121(11) 0.0048(12)
    C13 0.0495(13) 0.0394(13) 0.0718(15) -0.0083(10) 0.0102(11) -0.0057(11)
    C14 0.0397(11) 0.0420(13) 0.0628(14) -0.0029(9) 0.0129(10) -0.0057(11)
    N1 0.0361(9) 0.0344(10) 0.0610(11) -0.0010(7) 0.0132(8) 0.0014(8)
    N2 0.0360(9) 0.0314(10) 0.0751(12) -0.0035(7) 0.0094(8) -0.0013(9)
    O1 0.0493(9) 0.0342(10) 0.0869(11) -0.0040(7) 0.0124(8) -0.0050(8)
    Cl1 0.0650(5) 0.0851(6) 0.1438(8) -0.0346(4) 0.0410(5) -0.0043(5)
_geom_special_details
;
All e.s.d.'s (except the e.s.d. in the dihedral angle between two l.s. planes)
are estimated using the full covariance matrix. The cell e.s.d.'s are taken
into account individually in the estimation of e.s.d.'s in distances, angles
and torsion angles; correlations between e.s.d.'s in cell parameters are only
used when they are defined by crystal symmetry. An approximate (isotropic)
treatment of cell e.s.d.'s is used for estimating e.s.d.'s involving l.s.
planes.
;
loop_
    _geom_bond_atom_site_label_1
    _geom_bond_atom_site_label_2
    _geom_bond_site_symmetry_2
    _geom_bond_distance
    _geom_bond_publ_flag
    O1W H1WA . 0.826(16) ?
    O1W H1WB . 0.808(16) ?
    C1 N1 . 1.466(3) ?
    C1 C2 . 1.516(3) ?
    C1 H1A . 0.9700 ?
    C1 H1B . 0.9700 ?
    C2 C3 . 1.514(3) ?
    C2 H2A . 0.9700 ?
    C2 H2B . 0.9700 ?
    C3 C4 . 1.515(4) ?
    C3 H3A . 0.9700 ?
    C3 H3B . 0.9700 ?
    C4 C5 . 1.514(3) ?
    C4 H4A . 0.9700 ?
    C4 H4B . 0.9700 ?
    C5 N1 . 1.469(3) ?
    C5 H5A . 0.9700 ?
    C5 H5B . 0.9700 ?
    C6 N1 . 1.460(3) ?
    C6 C7 . 1.504(3) ?
    C6 H6A . 0.9700 ?
    C6 H6B . 0.9700 ?
    C7 N2 . 1.451(2) ?
    C7 H7A . 0.9700 ?
    C7 H7B . 0.9700 ?
    C8 O1 . 1.231(2) ?
    C8 N2 . 1.336(2) ?
    C8 C9 . 1.493(3) ?
    C9 C10 . 1.383(3) ?
    C9 C14 . 1.382(3) ?
    C10 C11 . 1.381(3) ?
    C10 H10 . 0.9300 ?
    C11 C12 . 1.366(3) ?
    C11 H11 . 0.9300 ?
    C12 C13 . 1.372(3) ?
    C12 Cl1 . 1.741(2) ?
    C13 C14 . 1.383(3) ?
    C13 H13 . 0.9300 ?
    C14 H14 . 0.9300 ?
    N2 H2 . 0.8600 ?
loop_
    _geom_angle_atom_site_label_1
    _geom_angle_atom_site_label_2
    _geom_angle_atom_site_label_3
    _geom_angle_site_symmetry_1
    _geom_angle_site_symmetry_3
    _geom_angle
    _geom_angle_publ_flag
    H1WA O1W H1WB . . 109(2) ?
    N1 C1 C2 . . 111.19(19) ?
    N1 C1 H1A . . 109.4 ?
    C2 C1 H1A . . 109.4 ?
    N1 C1 H1B . . 109.4 ?
    C2 C1 H1B . . 109.4 ?
    H1A C1 H1B . . 108.0 ?
    C3 C2 C1 . . 111.3(2) ?
    C3 C2 H2A . . 109.4 ?
    C1 C2 H2A . . 109.4 ?
    C3 C2 H2B . . 109.4 ?
    C1 C2 H2B . . 109.4 ?
    H2A C2 H2B . . 108.0 ?
    C2 C3 C4 . . 109.98(18) ?
    C2 C3 H3A . . 109.7 ?
    C4 C3 H3A . . 109.7 ?
    C2 C3 H3B . . 109.7 ?
    C4 C3 H3B . . 109.7 ?
    H3A C3 H3B . . 108.2 ?
    C5 C4 C3 . . 110.9(2) ?
    C5 C4 H4A . . 109.4 ?
    C3 C4 H4A . . 109.4 ?
    C5 C4 H4B . . 109.4 ?
    C3 C4 H4B . . 109.4 ?
    H4A C4 H4B . . 108.0 ?
    N1 C5 C4 . . 111.4(2) ?
    N1 C5 H5A . . 109.4 ?
    C4 C5 H5A . . 109.4 ?
    N1 C5 H5B . . 109.4 ?
    C4 C5 H5B . . 109.4 ?
    H5A C5 H5B . . 108.0 ?
    N1 C6 C7 . . 112.24(17) ?
    N1 C6 H6A . . 109.2 ?
    C7 C6 H6A . . 109.2 ?
    N1 C6 H6B . . 109.2 ?
    C7 C6 H6B . . 109.2 ?
    H6A C6 H6B . . 107.9 ?
    N2 C7 C6 . . 110.77(17) ?
    N2 C7 H7A . . 109.5 ?
    C6 C7 H7A . . 109.5 ?
    N2 C7 H7B . . 109.5 ?
    C6 C7 H7B . . 109.5 ?
    H7A C7 H7B . . 108.1 ?
    O1 C8 N2 . . 122.74(18) ?
    O1 C8 C9 . . 120.83(18) ?
    N2 C8 C9 . . 116.42(18) ?
    C10 C9 C14 . . 118.80(18) ?
    C10 C9 C8 . . 118.50(18) ?
    C14 C9 C8 . . 122.69(18) ?
    C11 C10 C9 . . 120.6(2) ?
    C11 C10 H10 . . 119.7 ?
    C9 C10 H10 . . 119.7 ?
    C12 C11 C10 . . 119.3(2) ?
    C12 C11 H11 . . 120.3 ?
    C10 C11 H11 . . 120.3 ?
    C11 C12 C13 . . 121.5(2) ?
    C11 C12 Cl1 . . 119.58(18) ?
    C13 C12 Cl1 . . 118.89(19) ?
    C12 C13 C14 . . 118.7(2) ?
    C12 C13 H13 . . 120.6 ?
    C14 C13 H13 . . 120.6 ?
    C9 C14 C13 . . 120.98(19) ?
    C9 C14 H14 . . 119.5 ?
    C13 C14 H14 . . 119.5 ?
    C6 N1 C1 . . 112.30(17) ?
    C6 N1 C5 . . 110.17(17) ?
    C1 N1 C5 . . 109.74(16) ?
    C8 N2 C7 . . 122.38(17) ?
    C8 N2 H2 . . 118.8 ?
    C7 N2 H2 . . 118.8 ?
loop_
    _geom_torsion_atom_site_label_1
    _geom_torsion_atom_site_label_2
    _geom_torsion_atom_site_label_3
    _geom_torsion_atom_site_label_4
    _geom_torsion_site_symmetry_1
    _geom_torsion_site_symmetry_2
    _geom_torsion_site_symmetry_3
    _geom_torsion_site_symmetry_4
    _geom_torsion
    _geom_torsion_publ_flag
    N1 C1 C2 C3 . . . . -57.0(3) ?
    C1 C2 C3 C4 . . . . 53.1(3) ?
    C2 C3 C4 C5 . . . . -53.1(3) ?
    C3 C4 C5 N1 . . . . 57.3(3) ?
    N1 C6 C7 N2 . . . . 163.46(18) ?
    O1 C8 C9 C10 . . . . 28.2(3) ?
    N2 C8 C9 C10 . . . . -150.8(2) ?
    O1 C8 C9 C14 . . . . -153.1(2) ?
    N2 C8 C9 C14 . . . . 27.9(3) ?
    C14 C9 C10 C11 . . . . -1.4(3) ?
    C8 C9 C10 C11 . . . . 177.3(2) ?
    C9 C10 C11 C12 . . . . 0.7(4) ?
    C10 C11 C12 C13 . . . . 0.8(4) ?
    C10 C11 C12 Cl1 . . . . -179.72(18) ?
    C11 C12 C13 C14 . . . . -1.4(4) ?
    Cl1 C12 C13 C14 . . . . 179.04(17) ?
    C10 C9 C14 C13 . . . . 0.7(3) ?
    C8 C9 C14 C13 . . . . -178.0(2) ?
    C12 C13 C14 C9 . . . . 0.7(3) ?
    C7 C6 N1 C1 . . . . 69.4(2) ?
    C7 C6 N1 C5 . . . . -167.94(19) ?
    C2 C1 N1 C6 . . . . -177.55(19) ?
    C2 C1 N1 C5 . . . . 59.6(2) ?
    C4 C5 N1 C6 . . . . 175.98(19) ?
    C4 C5 N1 C1 . . . . -59.9(2) ?
    O1 C8 N2 C7 . . . . -3.5(3) ?
    C9 C8 N2 C7 . . . . 175.58(18) ?
    C6 C7 N2 C8 . . . . 163.4(2) ?
loop_
    _geom_hbond_atom_site_label_D
    _geom_hbond_atom_site_label_H
    _geom_hbond_atom_site_label_A
    _geom_hbond_site_symmetry_A
    _geom_hbond_distance_DH
    _geom_hbond_distance_HA
    _geom_hbond_distance_DA
    _geom_hbond_angle_DHA
    O1W H1WA N1 2_555 0.826(16) 2.028(17) 2.851(3) 174(2)
    N2 H2 O1W . 0.86 2.06 2.855(2) 153
    C6 H6B O1W . 0.97 2.59 3.406(3) 142
_iucr_refine_instructions_details
;
TITL RV_4_0m in P2(1)/n
CELL  0.71073  14.9115   6.6899  15.6215   90.000  102.956   90.000
ZERR     4.00   0.0006   0.0003   0.0007    0.000    0.002    0.000
LATT   1
SYMM  1/2 - X, 1/2 + Y, 1/2 - Z
SFAC  C    H    N    O    CL
UNIT  56   84   8    8    4
EQIV $1 1/2-X, 1/2+Y, 1/2-Z
EQIV $2  X, 1+Y, Z
DFIX 0.82 0.02 O1W H1WA O1W H1WB
HTAB O1W  N1_$1
HTAB O1W H1wB_$1
HTAB N2 O1W
HTAB C6 O1W
ACTA
BOND $H
CONF
MERG   2
FMAP   2
PLAN   20
SIZE     0.10   0.15   0.20
ACTA
BOND   $H
CONF
L.S.  20
WGHT    0.071400    0.253500
EXTI    0.000361
FVAR       0.10545
O1W   4    0.364301   -0.006419    0.330832    11.00000    0.05672    0.03795 =
         0.06767    0.00000    0.01232   -0.01018
H1WA  2    0.360115   -0.004954    0.277208    11.00000    0.06179
H1WB  2    0.398687    0.081765    0.353299    11.00000    0.06380
MOLE    1
C1    1    0.130695   -0.653912    0.399039    11.00000    0.04842    0.04498 =
         0.07463    0.01216    0.01293   -0.00610
AFIX  23
H1A   2    0.134653   -0.623974    0.460530    11.00000   -1.20000
H1B   2    0.177350   -0.752820    0.395687    11.00000   -1.20000
AFIX   0
C2    1    0.036373   -0.738823    0.358866    11.00000    0.05026    0.05488 =
         0.09713    0.00193    0.01839   -0.01473
AFIX  23
H2A   2    0.034216   -0.779482    0.298836    11.00000   -1.20000
H2B   2    0.025699   -0.856262    0.391620    11.00000   -1.20000
AFIX   0
C3    1   -0.038591   -0.586585    0.359641    11.00000    0.04447    0.07537 =
         0.08871   -0.00141    0.02344   -0.01163
AFIX  23
H3A   2   -0.042799   -0.560529    0.419698    11.00000   -1.20000
H3B   2   -0.097334   -0.638998    0.327946    11.00000   -1.20000
AFIX   0
C4    1   -0.017430   -0.394053    0.317101    11.00000    0.04270    0.06719 =
         0.09391    0.00499    0.02443    0.00934
AFIX  23
H4A   2   -0.022315   -0.416312    0.254866    11.00000   -1.20000
H4B   2   -0.062136   -0.292952    0.323393    11.00000   -1.20000
AFIX   0
C5    1    0.078423   -0.320306    0.358830    11.00000    0.04781    0.04791 =
         0.09367   -0.00196    0.02972    0.00372
AFIX  23
H5A   2    0.091001   -0.199407    0.329302    11.00000   -1.20000
H5B   2    0.081717   -0.287799    0.419970    11.00000   -1.20000
AFIX   0
C6    1    0.240368   -0.391408    0.388421    11.00000    0.04373    0.04244 =
         0.06818   -0.00495    0.01641   -0.00642
AFIX  23
H6A   2    0.250043   -0.378032    0.451663    11.00000   -1.20000
H6B   2    0.244760   -0.259282    0.364115    11.00000   -1.20000
AFIX   0
C7    1    0.314492   -0.522536    0.367317    11.00000    0.03637    0.03728 =
         0.07789   -0.00424    0.00913   -0.00213
AFIX  23
H7A   2    0.322596   -0.639286    0.405093    11.00000   -1.20000
H7B   2    0.296100   -0.567760    0.306920    11.00000   -1.20000
AFIX   0
C8    1    0.481472   -0.507425    0.386191    11.00000    0.03826    0.03530 =
         0.04822   -0.00198    0.00675   -0.00308
C9    1    0.563716   -0.376569    0.392052    11.00000    0.03647    0.03748 =
         0.04556    0.00033    0.00494   -0.00288
C10   1    0.636534   -0.447888    0.359527    11.00000    0.04399    0.04395 =
         0.07202   -0.00965    0.01505   -0.00198
AFIX  43
H10   2    0.634333   -0.576929    0.337007    11.00000   -1.20000
AFIX   0
C11   1    0.712506   -0.329293    0.360169    11.00000    0.04418    0.06481 =
         0.08566   -0.00757    0.02475   -0.00420
AFIX  43
H11   2    0.761037   -0.377345    0.337652    11.00000   -1.20000
AFIX   0
C12   1    0.715617   -0.140625    0.394233    11.00000    0.04126    0.05298 =
         0.07098    0.00484    0.01208   -0.01396
C13   1    0.645431   -0.066866    0.428786    11.00000    0.04949    0.03944 =
         0.07180   -0.00569    0.01023   -0.00827
AFIX  43
H13   2    0.649051    0.060743    0.452936    11.00000   -1.20000
AFIX   0
C14   1    0.569193   -0.185972    0.427004    11.00000    0.03972    0.04197 =
         0.06277   -0.00568    0.01291   -0.00292
AFIX  43
H14   2    0.520908   -0.137076    0.449660    11.00000   -1.20000
AFIX   0
N1    3    0.148358   -0.471563    0.353397    11.00000    0.03608    0.03442 =
         0.06098    0.00141    0.01322   -0.00099
N2    3    0.400874   -0.414657    0.379691    11.00000    0.03601    0.03142 =
         0.07508   -0.00130    0.00941   -0.00353
AFIX  43
H2    2    0.400165   -0.286362    0.382959    11.00000   -1.20000
AFIX   0
O1    4    0.488800   -0.690774    0.386252    11.00000    0.04929    0.03418 =
         0.08694   -0.00499    0.01242   -0.00396
CL1   5    0.810907    0.010118    0.394830    11.00000    0.06504    0.08508 =
         0.14385   -0.00426    0.04100   -0.03459
HKLF 4
REM  RV_4_0m in P2(1)/n
REM R1 =  0.0506 for   1953 Fo > 4sig(Fo)  and  0.1088 for all   3737 data
REM    181 parameters refined using      2 restraints
END
;
data_New_Global_Publ_Block
_journal_date_recd_electronic     2014-12-02
_journal_date_accepted     2014-12-07
_journal_name_full     'Acta Crystallographica, Section E'
_journal_year     2015
_journal_volume     71
_journal_issue      1
_journal_page_first     o39
_journal_page_last     o40
_journal_paper_category     HO
_journal_paper_doi     10.1107/S2056989014026851
_journal_coeditor_code     SU5034
_publ_contact_author_name     'G. Usha'
_publ_contact_author_address
;
PG and Research Department of Physics
Queen Mary's College
Chennai-4
Tamilnadu
India
;
_publ_contact_author_email     'guqmc@yahoo.com'
_publ_contact_author_fax     ?
_publ_contact_author_phone     '9150761514'
_publ_section_title
;
Crystal structure of 4-chloro-<i>N</i>-[2-(piperidin-1-yl)ethyl]benzamide
monohydrate
;
loop_
    _publ_author_name
    _publ_author_address
    'Prathebha, K.'
;
PG and Research Department of Physics
Queen Mary's College
Chennai-4
Tamilnadu
India
;
    'Reuben Jonathan, D.'
;
Department of Chemistry
Madras Christian College,
Chennai-59
India
;
    'Revathi, B. K'
;
PG and Research Department of Physics
Queen Mary's College
Chennai-4
Tamilnadu
India
;
    'Sathya, S.'
;
PG and Research Department of Physics
Queen Mary's College
Chennai-4
Tamilnadu
India
;
    'Usha, G.'
;
PG and Research Department of Physics
Queen Mary's College
Chennai-4
Tamilnadu
India
;
