# Supplementary material for: Crystal structure of 4-chloro-N-[2-(piperidin-1-yl)eth­yl]benzamide monohydrate
Source: Acta Crystallogr E Crystallogr Commun. 2015 Jan 1;71(Pt 1):o39–40. doi: 10.1107/S2056989014026851 (PMC4331843; doi:10.1107/S2056989014026851)
Supplement: Supplementary file 2 [file e-71-00o39-Isup2.hkl]

#
# h,k,l, Fc-squared, Fo-squared, sigma(Fo-squared) and status flag
#
data_I
_shelx_title ' RV_4_0m in P2(1)/n'
_shelx_refln_list_code          4
_shelx_F_calc_maximum      305.61
_exptl_crystal_F_000       608.00
_reflns_d_resolution_high  0.7483
 
loop_
 _symmetry_equiv_pos_as_xyz
 'x, y, z'
 '-x+1/2, y+1/2, -z+1/2'
 '-x, -y, -z'
 'x-1/2, -y-1/2, z-1/2'
 
_cell_length_a    14.9115
_cell_length_b     6.6899
_cell_length_c    15.6215
_cell_angle_alpha  90.000
_cell_angle_beta  102.956
_cell_angle_gamma  90.000
 
_shelx_F_squared_multiplier     1.000
 
loop_
 _refln_index_h
 _refln_index_k
 _refln_index_l
 _refln_F_squared_calc
 _refln_F_squared_meas
 _refln_F_squared_sigma
 _refln_observed_status
   2   0   0      503.45      470.57      8.32 o
   4   0   0       23.83       20.81      1.67 o
   6   0   0     2104.87     2044.19     37.38 o
   8   0   0        3.25        4.50      1.36 o
  10   0   0       10.89       13.73      4.50 o
  12   0   0       54.68       61.64      7.55 o
  14   0   0       98.57       97.12     12.59 o
  16   0   0       23.17       29.67      9.89 o
  18   0   0      113.78      152.87     17.98 o
   1   1   0      111.13      121.07      2.55 o
   2   1   0     1743.10     1832.10     25.48 o
   3   1   0      238.90      214.81      4.38 o
   4   1   0        6.83       12.94      4.32 o
   5   1   0     2883.95     2894.96     36.36 o
   6   1   0     1697.35     1750.86     22.67 o
   7   1   0     1634.61     1864.47     24.30 o
   8   1   0      435.84      470.06      7.33 o
   9   1   0        1.16       -0.50      1.21 o
  10   1   0       40.24       45.41      2.92 o
  11   1   0     1839.39     1854.91     31.45 o
  12   1   0      218.04      226.06      6.98 o
  13   1   0      408.88      419.89      9.78 o
  14   1   0        2.66       -0.90      3.05 o
  15   1   0        8.22        5.18      3.45 o
  16   1   0       61.01       65.62      8.57 o
  17   1   0       38.01       38.88      8.27 o
  18   1   0        5.62        2.70      9.89 o
  19   1   0        2.54        0.97      8.19 o
   0   2   0     8414.94    10370.44    185.37 o
   1   2   0      261.95      320.31      6.70 o
   2   2   0     4117.63     4891.98     77.78 o
   3   2   0      110.82      101.62      2.88 o
   4   2   0     2980.02     3193.78     47.36 o
   5   2   0      249.67      282.95     13.64 o
   6   2   0     3086.97     3215.10     73.33 o
   7   2   0      482.18      512.13     11.29 o
   8   2   0        3.53       -0.93      0.93 o
   9   2   0       32.26       32.26      1.99 o
  10   2   0        0.85        2.36      1.86 o
  11   2   0      301.59      282.40      9.00 o
  12   2   0       22.90       46.80      3.57 o
  13   2   0       51.70       47.97      4.19 o
  14   2   0       40.70       43.04      4.18 o
  15   2   0        0.04       -2.78      3.56 o
  16   2   0       27.21       32.75      5.12 o
  17   2   0       78.13       92.18     10.34 o
  18   2   0       71.36       96.62     19.33 o
   1   3   0      290.25      335.07      7.68 o
   2   3   0      540.80      589.78     15.73 o
   3   3   0      299.54      298.66      6.26 o
   4   3   0      381.90      410.88      7.58 o
   5   3   0      546.70      586.53     10.93 o
   6   3   0      480.68      453.03     13.07 o
   7   3   0      906.54     1002.94     17.93 o
   8   3   0      179.57      209.64      7.01 o
   9   3   0       18.71       10.03      2.37 o
  10   3   0       42.14       36.94      2.76 o
  11   3   0      319.22      294.78      9.15 o
  12   3   0      178.21      143.99      7.55 o
  13   3   0      110.47      119.73     11.69 o
  14   3   0       77.14       79.22      6.99 o
  15   3   0        0.69        2.25      5.09 o
  16   3   0        4.66        2.17      5.38 o
  17   3   0        8.81       10.41      6.02 o
  18   3   0       11.02        9.65      6.02 o
   0   4   0      274.66      271.50      6.51 o
   1   4   0       18.98       30.15      1.82 o
   2   4   0       95.33      110.13      4.37 o
   3   4   0       18.80       19.99      3.26 o
   4   4   0      255.10      234.88      9.01 o
   5   4   0       84.52       81.15      4.93 o
   6   4   0     1461.75     1466.22     30.58 o
   7   4   0        0.49        4.50      3.96 o
   8   4   0      109.12      118.45      6.01 o
   9   4   0      351.88      331.41      9.68 o
  10   4   0        6.50       -1.09      3.10 o
  11   4   0        0.48       -0.90      4.45 o
  12   4   0        0.43        3.48      8.54 o
  13   4   0       44.60       39.50      4.72 o
  14   4   0       33.44       37.01      5.25 o
  15   4   0        3.11        8.72      4.76 o
  16   4   0       17.94       12.49      5.14 o
  17   4   0       39.19       31.57      6.19 o
   1   5   0       19.75       17.99      4.45 o
   2   5   0       42.35       34.15      6.29 o
   3   5   0       49.06       43.64      5.38 o
   4   5   0      369.40      383.77     15.74 o
   5   5   0     2068.26     2215.34     81.85 o
   6   5   0      230.01      239.44     10.14 o
   7   5   0       17.03       16.52      4.61 o
   8   5   0      117.46      121.23      7.36 o
   9   5   0       28.37       33.17      5.03 o
  10   5   0       15.16       11.90      4.52 o
  11   5   0      106.60      111.07      8.90 o
  12   5   0        0.00       -1.35      5.09 o
  13   5   0       77.58      107.64      9.44 o
  14   5   0       32.74       34.25      8.09 o
  15   5   0        3.33        3.62      5.09 o
  16   5   0       32.88       34.38      6.20 o
   0   6   0      383.62      417.26     20.68 o
   1   6   0       34.70       37.78      5.38 o
   2   6   0       33.08       33.30     11.24 o
   3   6   0      233.40      239.20     17.09 o
   4   6   0        0.41       -3.60      8.09 o
   5   6   0       10.35        0.90      8.99 o
   6   6   0      153.41      170.86     15.29 o
   7   6   0        1.93       -7.19      8.09 o
   8   6   0       33.27       38.21      6.13 o
   9   6   0        0.30       -1.94      7.64 o
  10   6   0       30.57       25.88      7.13 o
  11   6   0      178.54      183.45     14.39 o
  12   6   0        0.23       -6.29      8.99 o
  13   6   0        3.67       -2.25      6.99 o
  14   6   0       29.95       24.73      8.27 o
   1   7   0        0.39       -1.38      4.74 o
   2   7   0      144.15      138.84      9.07 o
   3   7   0       16.90        6.14      5.16 o
   4   7   0        0.17       -8.09      8.09 o
   5   7   0       76.81       80.03     13.49 o
   6   7   0       23.42       33.27     11.69 o
   7   7   0       23.16       20.68     10.79 o
   8   7   0        0.94        1.80     10.79 o
   9   7   0       88.89      118.70     17.98 o
  10   7   0        1.11       13.49     12.59 o
  12   7   0       11.24        0.00      8.99 o
   0   8   0        6.30       12.59      8.99 o
   1   8   0       38.16       39.94      7.55 o
   2   8   0       14.96       10.41      6.47 o
   3   8   0        0.01       -7.93     10.34 o
   4   8   0        9.10       11.24      5.31 o
   5   8   0        0.38       -8.99      8.99 o
   6   8   0        8.11       13.49     11.69 o
   7   8   0        6.37        8.09     11.69 o
   8   8   0        5.90        9.89     12.59 o
 -19   0   1        4.89       -1.80     10.79 o
 -17   0   1        0.54        0.90      8.99 o
 -15   0   1       89.23       95.32     12.59 o
 -13   0   1      769.32      786.61     26.25 o
 -11   0   1       73.10       77.31      6.65 o
  -9   0   1     2102.39     2088.68     43.36 o
  -7   0   1      533.05      554.93     11.26 o
  -5   0   1     1670.87     1719.37     44.71 o
  -3   0   1     3095.81     3250.07     51.17 o
  -1   0   1     2318.33     2311.24     36.70 o
   1   0   1      828.78      786.70     12.78 o
   3   0   1     1307.63     1277.06     23.52 o
   5   0   1       42.07       53.58      2.26 o
   7   0   1     1305.79     1255.48     26.70 o
   9   0   1       30.22       40.54      2.80 o
  11   0   1        6.48        6.74      3.82 o
  13   0   1        1.32       -0.90      4.45 o
  15   0   1       21.36       11.69      8.09 o
  17   0   1        1.75       -8.09      8.09 o
  19   0   1       45.08       63.85     16.19 o
 -19   1   1       56.21       80.17     11.11 o
 -18   1   1        1.83       -4.95      6.36 o
 -17   1   1        0.01       -5.72      5.72 o
 -16   1   1       56.03       67.39      8.57 o
 -15   1   1       36.42       36.58      4.19 o
 -14   1   1      118.71      121.78      6.10 o
 -13   1   1      317.50      313.87      8.81 o
 -12   1   1      537.69      543.22     11.42 o
 -11   1   1      128.16      138.44      7.65 o
 -10   1   1        8.46        8.96      2.09 o
  -9   1   1       48.68       48.69      2.32 o
  -8   1   1      699.08      694.13     10.57 o
  -7   1   1       61.19       72.03      2.72 o
  -6   1   1      268.94      299.64      7.56 o
  -5   1   1        9.46        6.09      3.05 o
  -4   1   1     5158.35     5313.68     79.16 o
  -3   1   1       91.01       92.64      2.37 o
  -2   1   1       34.94       30.35      1.17 o
  -1   1   1     2623.16     2909.19     47.35 o
   0   1   1     3055.99     3574.91     51.74 o
   1   1   1      161.03      192.66      4.25 o
   2   1   1    11346.04    11870.09    195.01 o
   3   1   1     1815.85     1906.40     35.89 o
   4   1   1     1097.79     1142.78     17.90 o
   5   1   1      169.81      177.58      3.49 o
   6   1   1     2405.00     2482.82     30.20 o
   7   1   1     1742.92     2007.87     26.02 o
   8   1   1      627.14      639.06      9.93 o
   9   1   1      142.95      122.06      4.04 o
  10   1   1      148.31      137.95      4.53 o
  11   1   1      360.85      381.12     16.41 o
  12   1   1      161.18      161.52      5.67 o
  13   1   1        0.17        1.96      2.97 o
  14   1   1      131.54      131.47      6.93 o
  15   1   1       12.05       16.23      6.26 o
  16   1   1        0.11       -0.45      5.84 o
  17   1   1       30.40       42.59      8.19 o
  18   1   1        0.34       -3.76      6.91 o
  19   1   1        5.98        0.03      8.57 o
 -19   2   1        0.34       -9.89      9.89 o
 -18   2   1        4.99       14.39      8.54 o
 -17   2   1       26.00       42.41      6.47 o
 -16   2   1       11.71        8.94      4.35 o
 -15   2   1        6.35       -1.07      3.56 o
 -14   2   1       24.28       26.83      3.83 o
 -13   2   1        3.10        4.27      3.15 o
 -12   2   1        2.84       10.02      3.47 o
 -11   2   1      316.50      319.56      7.83 o
 -10   2   1        2.24        1.76      1.91 o
  -9   2   1      144.47      120.57      3.10 o
  -8   2   1      121.65      127.07      3.87 o
  -7   2   1        0.50       -2.49      2.49 o
  -6   2   1       25.98       53.39      5.03 o
  -5   2   1     3359.91     3656.90     46.61 o
  -4   2   1      130.35      151.77      6.65 o
  -3   2   1        0.81       -0.66      0.66 o
  -2   2   1      283.92      304.92     14.93 o
  -1   2   1      257.68      263.51      4.64 o
   0   2   1      683.67      799.84     11.99 o
   1   2   1       81.27       80.85      2.79 o
   2   2   1       21.33       15.99      1.69 o
   3   2   1       27.80       28.81      1.82 o
   4   2   1       48.04       48.62      3.77 o
   5   2   1      278.73      233.01      6.34 o
   6   2   1     1481.04     1600.72     23.34 o
   7   2   1     1385.17     1361.98     21.69 o
   8   2   1      124.17      122.89      5.43 o
   9   2   1        4.57        1.16      1.28 o
  10   2   1       47.11       46.03      3.43 o
  11   2   1       24.49       20.74      2.75 o
  12   2   1       63.21       59.01      3.97 o
  13   2   1       14.09       26.04      3.77 o
  14   2   1        0.16       -0.07      3.10 o
  15   2   1       49.74       45.67      9.07 o
  16   2   1        6.69        3.46      4.35 o
  17   2   1        2.02        9.10      5.16 o
  18   2   1       18.81       33.27     11.69 o
 -18   3   1        8.68        5.58      5.82 o
 -17   3   1        0.42       -3.65      5.38 o
 -16   3   1       80.79       86.63      7.93 o
 -15   3   1       53.26       49.96      6.65 o
 -14   3   1       16.82       14.84      5.09 o
 -13   3   1       47.11       38.54      5.38 o
 -12   3   1        0.02       -1.42      5.84 o
 -11   3   1       53.09       51.24      3.87 o
 -10   3   1      118.40      113.12      4.10 o
  -9   3   1       53.45       64.55      3.45 o
  -8   3   1      133.28      116.34      5.00 o
  -7   3   1       18.19       29.44      3.12 o
  -6   3   1        0.13       -1.22      1.87 o
  -5   3   1     1391.78     1544.48     20.65 o
  -4   3   1      550.81      553.28      8.63 o
  -3   3   1       50.69       63.69      2.37 o
  -2   3   1      254.76      294.55      8.12 o
  -1   3   1       70.12       92.16      2.82 o
   0   3   1     1933.41     2352.78     34.25 o
   1   3   1      224.34      281.20      7.09 o
   2   3   1     1231.53     1326.75     30.24 o
   3   3   1       82.18       66.86      2.75 o
   4   3   1      268.54      307.47      6.09 o
   5   3   1       12.47        7.15      1.82 o
   6   3   1      278.12      287.09      6.07 o
   7   3   1       83.56       82.21      3.79 o
   8   3   1      140.79      122.60      5.81 o
   9   3   1       27.31       21.61      2.69 o
  10   3   1       19.93       22.32      3.79 o
  11   3   1       22.43       17.20      3.56 o
  12   3   1        1.86       -0.07      3.66 o
  13   3   1        8.96        8.54      4.45 o
  14   3   1        0.22       -4.10      4.10 o
  15   3   1        5.26        4.95      5.09 o
  16   3   1        9.22       13.04      5.72 o
  17   3   1       18.59       16.19      6.02 o
  18   3   1        0.52       -5.62      5.62 o
 -17   4   1        0.01        1.41      5.25 o
 -16   4   1       15.60        4.70      6.52 o
 -15   4   1       52.05       59.78      6.31 o
 -14   4   1        1.15        0.93      4.19 o
 -13   4   1        0.70       -0.93      4.02 o
 -12   4   1       61.70       54.18      6.65 o
 -11   4   1       11.67       16.24      6.74 o
 -10   4   1        1.07       -2.79      2.79 o
  -9   4   1      667.23      645.10     14.69 o
  -8   4   1      531.80      505.13     12.24 o
  -7   4   1      891.20      849.41     16.95 o
  -6   4   1        0.11       -6.07     16.19 o
  -5   4   1       10.30        5.01      3.73 o
  -4   4   1        4.18       -1.55      2.99 o
  -3   4   1      927.95     1040.77     24.92 o
  -2   4   1       82.11       99.96      5.32 o
  -1   4   1       27.01       35.18      1.65 o
   0   4   1      334.79      436.39      7.66 o
   1   4   1      123.55      181.99      5.37 o
   2   4   1       14.69       12.08      2.91 o
   3   4   1        0.05       -2.10      2.10 o
   4   4   1        0.11       -3.17      3.17 o
   5   4   1      142.05      131.81      5.25 o
   6   4   1       70.44       84.52      6.10 o
   7   4   1       52.55       50.58      6.83 o
   8   4   1        7.45       -3.33      4.60 o
   9   4   1       29.96       25.57      4.48 o
  10   4   1       17.12       20.55      5.69 o
  11   4   1       57.25       71.72      6.99 o
  12   4   1       54.71       44.96      8.99 o
  13   4   1       47.86       55.47      5.82 o
  14   4   1       25.51       27.40      4.76 o
  15   4   1       57.56       61.66      6.19 o
  16   4   1        8.82        5.33      5.14 o
  17   4   1        0.34        1.06      5.13 o
 -16   5   1       47.93       52.90      8.30 o
 -15   5   1        3.53       -0.81      6.65 o
 -14   5   1       49.45       57.92      7.93 o
 -13   5   1        9.91       15.74      6.36 o
 -12   5   1        7.62       -4.07      5.38 o
 -11   5   1       30.77       33.51     11.24 o
 -10   5   1        0.87       -3.58      4.19 o
  -9   5   1       67.24       66.55      5.20 o
  -8   5   1       44.92       44.70      5.88 o
  -7   5   1       10.11       37.28      9.44 o
  -6   5   1      310.36      285.16      9.79 o
  -5   5   1       84.12      154.67     13.49 o
  -4   5   1      291.29      325.65     11.47 o
  -3   5   1       45.64       58.84      4.61 o
  -2   5   1      103.66      102.95      4.24 o
  -1   5   1       17.94       13.52      4.50 o
   0   5   1       83.16       88.13      5.58 o
   1   5   1      172.09      200.17      6.12 o
   2   5   1      768.13      835.46     21.20 o
   3   5   1       40.59       44.10      5.31 o
   4   5   1        1.80        7.19      7.19 o
   5   5   1        8.51       10.79      8.99 o
   6   5   1       44.45       38.18      5.82 o
   7   5   1        1.86       -4.97      4.97 o
   8   5   1      110.69      132.21      8.91 o
   9   5   1        4.58        7.84      4.43 o
  10   5   1       10.00        1.03      4.43 o
  11   5   1       22.47       14.96      6.29 o
  12   5   1        3.11        1.38      7.19 o
  13   5   1       72.14       93.74      8.90 o
  14   5   1       15.69       11.69      6.99 o
  15   5   1        2.84       -4.47      4.47 o
 -14   6   1       32.03       28.42     10.34 o
 -13   6   1        0.86       -6.36      6.36 o
 -12   6   1        4.82        4.50      9.89 o
 -11   6   1       30.09       51.26     10.79 o
 -10   6   1       10.83       -4.68      5.99 o
  -9   6   1      232.67      229.77     11.64 o
  -8   6   1       16.99       17.09     10.79 o
  -7   6   1        1.22       -6.29      8.09 o
  -6   6   1       42.66       40.47     11.69 o
  -5   6   1        4.43       -7.19      7.19 o
  -4   6   1      183.11      176.25     15.29 o
  -3   6   1      648.90      671.77     31.48 o
  -2   6   1       25.69       22.92      4.97 o
  -1   6   1       11.71       10.25      4.74 o
   0   6   1       17.99       11.58      5.85 o
   1   6   1        3.19       -0.76      9.89 o
   2   6   1      152.91      128.98     17.54 o
   3   6   1       40.00       34.17      8.99 o
   4   6   1        9.03        8.09      8.09 o
   5   6   1      265.81      231.11     17.09 o
   6   6   1       27.61       22.48      9.89 o
   7   6   1       20.08       11.69      8.99 o
   8   6   1       36.36       52.86      7.19 o
   9   6   1       66.88       69.31      7.98 o
  10   6   1       11.32        7.01      6.26 o
  11   6   1       22.01       50.36     10.79 o
  12   6   1       58.61       81.83     12.59 o
  13   6   1        7.78       -6.51      6.65 o
  14   6   1        0.81       -3.60      6.99 o
 -12   7   1        2.28       -8.09      8.09 o
 -10   7   1        7.42       14.39     12.59 o
  -9   7   1       60.84       83.63     16.19 o
  -8   7   1        0.01       -5.40      9.89 o
  -7   7   1       14.02        8.09      9.89 o
  -6   7   1       11.06       -7.19      8.99 o
  -5   7   1        0.78       -2.70      8.99 o
  -4   7   1        0.68       -8.09      8.09 o
  -3   7   1       14.47       13.16      5.82 o
  -2   7   1       50.96       58.67      7.13 o
  -1   7   1        8.32       14.33      5.38 o
   0   7   1        4.61       -0.45      5.09 o
   1   7   1       84.46       99.40      8.57 o
   2   7   1      109.63      112.31      9.20 o
   3   7   1        4.82        1.18      4.97 o
   4   7   1        0.89       -8.09      8.09 o
   5   7   1        0.14       -8.09      8.09 o
   6   7   1       15.74       14.39      9.89 o
   7   7   1        0.47        4.50      9.89 o
   8   7   1        2.83       -2.70      9.89 o
   9   7   1        1.55       17.09     11.69 o
  11   7   1       12.49       11.69      8.09 o
  -8   8   1        0.56       -1.80     11.69 o
  -7   8   1        9.67       16.19     11.69 o
  -6   8   1        0.04       -1.80     10.79 o
  -5   8   1       16.18       14.39     10.79 o
  -4   8   1        0.41        3.15      5.31 o
  -3   8   1        4.26       -7.78     13.04 o
  -2   8   1       16.28        5.62      6.74 o
  -1   8   1        0.00       -5.62      5.62 o
   0   8   1        4.13       11.69      6.36 o
   1   8   1       34.06       37.67      6.99 o
   2   8   1       15.05       15.16      6.47 o
   3   8   1        3.71       -3.70      5.16 o
   4   8   1        0.01       -8.99      8.99 o
   5   8   1        3.36       -4.50      9.89 o
   6   8   1       19.97        6.29     11.69 o
   7   8   1        2.97       17.09     11.69 o
   8   8   1       13.90       14.39     12.59 o
 -18   0   2       36.15       31.47     12.59 o
 -16   0   2        0.08        0.90      7.19 o
 -12   0   2     4674.18     4799.24    125.78 o
 -10   0   2       23.69       23.92      4.50 o
  -8   0   2        0.85       -1.28      1.31 o
  -6   0   2      615.20      688.35     13.56 o
  -4   0   2      814.08      788.58     13.17 o
  -2   0   2     2178.55     2084.48     29.74 o
   0   0   2       41.40       70.06      2.75 o
   2   0   2       22.76       33.42      2.32 o
   4   0   2      593.76      573.24     11.44 o
   6   0   2      985.15     1066.51     20.45 o
   8   0   2      534.82      500.72     10.96 o
  10   0   2       46.53       38.67      7.19 o
  12   0   2     2383.14     2478.89     67.87 o
  14   0   2        0.15       -6.29      6.29 o
  16   0   2       43.28       53.95     11.69 o
  18   0   2        6.57       10.79     11.69 o
 -19   1   2       18.37       28.21      8.57 o
 -18   1   2       16.34       10.17      7.29 o
 -17   1   2       44.57       64.66      8.57 o
 -16   1   2        0.14       -3.15      5.09 o
 -15   1   2        4.02       -3.82      3.82 o
 -14   1   2      182.49      165.99      6.51 o
 -13   1   2      221.74      204.47      6.96 o
 -12   1   2       83.63       76.90      5.08 o
 -11   1   2      132.89      135.52      5.69 o
 -10   1   2        0.59        0.02      2.02 o
  -9   1   2      992.31      971.93     14.36 o
  -8   1   2       96.42       80.54      4.23 o
  -7   1   2      990.75      935.68     12.88 o
  -6   1   2     1984.81     2248.73     28.70 o
  -5   1   2      100.06      110.71      2.43 o
  -4   1   2        4.83        8.67      1.23 o
  -3   1   2      975.85     1003.53     13.14 o
  -2   1   2     1640.92     1737.83     20.86 o
  -1   1   2    15433.59    16266.43    201.12 o
   0   1   2     2593.52     2663.61     36.92 o
   1   1   2     5768.15     5841.24     69.59 o
   2   1   2     2627.33     2679.75     36.46 o
   3   1   2     1512.59     1508.74     20.99 o
   4   1   2      918.69      972.04     12.87 o
   5   1   2      706.56      719.87      9.47 o
   6   1   2     4346.42     4640.42     62.79 o
   7   1   2      184.07      167.83      3.74 o
   8   1   2      286.44      266.55      5.26 o
   9   1   2      533.09      518.20     11.43 o
  10   1   2        5.08        4.41      2.44 o
  11   1   2        4.49        7.24      3.26 o
  12   1   2       70.38       60.64      4.11 o
  13   1   2      315.81      322.81     10.25 o
  14   1   2       69.34       69.69      5.33 o
  15   1   2        0.01        7.34      6.02 o
  16   1   2        6.69        3.12      6.02 o
  17   1   2       23.14       33.36      8.27 o
  18   1   2        0.24        2.25      7.63 o
 -19   2   2        0.62        6.29     11.69 o
 -18   2   2       21.15       29.20      6.74 o
 -17   2   2        0.07        0.34      9.89 o
 -16   2   2        0.73       -0.59      3.81 o
 -15   2   2       56.30       47.14      6.02 o
 -14   2   2      194.84      195.51      7.11 o
 -13   2   2      197.09      185.33      6.84 o
 -12   2   2      644.55      621.68     12.63 o
 -11   2   2       48.15       45.81      4.77 o
 -10   2   2       20.90       24.29      2.27 o
  -9   2   2      138.75      124.97      3.67 o
  -8   2   2      448.78      519.73      7.94 o
  -7   2   2        4.16        6.37      1.92 o
  -6   2   2     3143.04     3594.98     49.59 o
  -5   2   2     3120.85     3469.60     44.34 o
  -4   2   2        2.11        4.27      1.35 o
  -3   2   2       35.22       38.73      1.63 o
  -2   2   2     3559.01     4002.91     64.88 o
  -1   2   2      262.56      284.62      4.51 o
   0   2   2       85.48       93.84      2.14 o
   1   2   2       71.46       70.93      3.84 o
   2   2   2     4790.95     5062.81     79.93 o
   3   2   2      172.04      171.62      4.29 o
   4   2   2      411.68      387.31      7.13 o
   5   2   2     1144.48     1149.44     18.62 o
   6   2   2     2220.61     2507.15     35.60 o
   7   2   2        0.26       -1.19      1.19 o
   8   2   2        0.70        0.06      1.58 o
   9   2   2       12.64        7.58      1.80 o
  10   2   2      151.88      158.42      5.84 o
  11   2   2       22.56       22.97      3.16 o
  12   2   2      351.71      329.57     10.90 o
  13   2   2       78.20       71.77      4.84 o
  14   2   2        8.40        2.64      4.01 o
  15   2   2        0.12       -3.39      3.96 o
  16   2   2        0.04       -3.78      9.89 o
  17   2   2        1.79       -1.90      5.16 o
  18   2   2       13.50       12.59     10.79 o
 -18   3   2        1.90       -3.20      5.62 o
 -17   3   2        2.43        6.22      5.14 o
 -16   3   2        0.09        0.58      4.43 o
 -15   3   2       23.27       20.00      4.83 o
 -14   3   2        7.34       13.28      4.29 o
 -13   3   2       62.06       52.97      4.72 o
 -12   3   2       63.99       76.27      4.72 o
 -11   3   2       18.10       14.96      2.60 o
 -10   3   2       49.24       48.81      3.56 o
  -9   3   2      600.93      602.03     11.11 o
  -8   3   2      495.22      469.35      9.03 o
  -7   3   2     1610.85     1663.89     23.89 o
  -6   3   2       38.26       48.23      2.34 o
  -5   3   2       95.44       98.89      5.09 o
  -4   3   2       98.84      105.72      5.48 o
  -3   3   2     2473.54     2686.17     34.15 o
  -2   3   2       80.12       76.23      2.88 o
  -1   3   2      688.15      801.24     11.01 o
   0   3   2     2117.82     2848.13     41.47 o
   1   3   2        8.13        3.76      3.63 o
   2   3   2       60.97       67.88      2.25 o
   3   3   2       78.07       71.68      2.68 o
   4   3   2        3.79        0.79      1.67 o
   5   3   2       63.88       65.97      3.33 o
   6   3   2        0.29       -1.39      1.74 o
   7   3   2     1145.32     1148.15     20.71 o
   8   3   2      337.35      317.78      7.09 o
   9   3   2      313.44      319.70      8.63 o
  10   3   2      122.46      107.55      5.52 o
  11   3   2       70.00       66.20      5.62 o
  12   3   2       26.75       29.70      5.09 o
  13   3   2       54.63       55.75      6.36 o
  14   3   2        1.17       -4.50      4.50 o
  15   3   2       49.78       55.99      6.91 o
  16   3   2       17.19       16.23      6.02 o
  17   3   2        1.40       -4.39      5.84 o
 -17   4   2       13.77       15.73      5.66 o
 -16   4   2       10.51        9.13      5.14 o
 -15   4   2       23.95       21.69      6.55 o
 -14   4   2      138.80      144.92     11.41 o
 -13   4   2       23.51       24.73      4.35 o
 -12   4   2       30.45       26.91      6.02 o
 -11   4   2       60.08       42.51      5.00 o
 -10   4   2        3.02       -2.64      2.64 o
  -9   4   2       74.66       73.83      9.89 o
  -8   4   2      178.57      169.96     13.24 o
  -7   4   2        9.48       -7.26      8.16 o
  -6   4   2      440.60      429.76     12.19 o
  -5   4   2      102.39       90.38      3.51 o
  -4   4   2      323.66      307.87      5.78 o
  -3   4   2      768.95      813.56     18.49 o
  -2   4   2      894.73      997.10     17.36 o
  -1   4   2      331.96      404.38      6.67 o
   0   4   2       70.22       87.48      5.56 o
   1   4   2      465.60      510.57      9.94 o
   2   4   2      446.84      550.31     15.27 o
   3   4   2      847.48      857.15     25.84 o
   4   4   2     1258.53     1318.20     24.67 o
   5   4   2      443.82      408.56      9.83 o
   6   4   2      176.54      163.76      8.41 o
   7   4   2       23.59        5.55      3.88 o
   8   4   2        5.76       -3.30      3.63 o
   9   4   2       25.97       10.41      5.85 o
  10   4   2      110.75       96.22     10.79 o
  11   4   2       66.32       44.96      8.99 o
  12   4   2        1.13        3.18      4.05 o
  13   4   2       47.45       52.76      6.26 o
  14   4   2       15.60       12.48      5.38 o
  15   4   2        8.39        1.64      5.38 o
  16   4   2        4.34       -3.60      5.72 o
 -16   5   2        0.02        5.18      5.42 o
 -15   5   2        0.22       -6.02      6.02 o
 -14   5   2        3.42        5.26      6.26 o
 -13   5   2       43.42       36.96      7.29 o
 -12   5   2       34.34       33.03      8.54 o
 -11   5   2        4.06       -1.85      5.38 o
 -10   5   2       48.17       33.53      5.58 o
  -9   5   2       29.56       27.53      4.46 o
  -8   5   2      493.04      492.00     14.55 o
  -7   5   2     1418.66     1476.05     33.36 o
  -6   5   2       81.35       86.09      9.27 o
  -5   5   2      106.35      102.42     26.08 o
  -4   5   2      841.39      812.02     21.08 o
  -3   5   2        0.08       -2.81      2.81 o
  -2   5   2       20.56       23.42      4.65 o
  -1   5   2       87.59       96.60      6.69 o
   0   5   2       40.36       29.79      2.90 o
   1   5   2       25.67       28.83      6.76 o
   2   5   2        1.37       -0.62      2.91 o
   3   5   2      429.14      449.08     19.78 o
   4   5   2      664.66      638.16     21.51 o
   5   5   2       45.13       42.98      4.57 o
   6   5   2      149.22      130.39      7.15 o
   7   5   2      444.24      465.50     15.98 o
   8   5   2      375.41      368.30     11.67 o
   9   5   2       20.40       19.17      4.95 o
  10   5   2      102.68      113.19      8.57 o
  11   5   2       13.99        0.00      5.72 o
  12   5   2        8.10        4.21      6.02 o
  13   5   2       29.54       28.33      6.99 o
  14   5   2        1.72        1.76      6.65 o
  15   5   2        0.18       -4.88      4.88 o
 -14   6   2       21.16       16.67     10.34 o
 -13   6   2        3.39       -6.65      6.65 o
 -12   6   2       53.08       87.23     12.59 o
 -11   6   2        2.35        7.19      8.99 o
 -10   6   2        2.90        3.85      6.47 o
  -9   6   2        5.70        0.56      6.13 o
  -8   6   2      112.28      124.10     16.19 o
  -7   6   2        3.27       -2.70      8.09 o
  -6   6   2       20.99       24.28     10.79 o
  -5   6   2        2.31       -8.99      8.99 o
  -4   6   2       50.72       50.36     10.79 o
  -3   6   2        9.58        6.29      8.99 o
  -2   6   2       32.04       63.17      6.91 o
  -1   6   2      225.03      211.38     10.11 o
   0   6   2        0.29       -7.19      7.19 o
   1   6   2      169.09      152.72      8.57 o
   2   6   2        5.34       11.69      7.19 o
   3   6   2       35.19       42.26      8.99 o
   4   6   2      292.02      298.55     18.88 o
   5   6   2        2.60        8.99      8.09 o
   6   6   2       17.36        8.99      8.99 o
   7   6   2        0.82       -8.09      8.09 o
   8   6   2      235.77      274.35     12.29 o
   9   6   2        6.20       17.98      6.47 o
  10   6   2        3.61       -6.29      8.09 o
  11   6   2       25.65       42.26     10.79 o
  12   6   2       37.61       45.86     11.69 o
  13   6   2        2.81       -6.99      6.99 o
 -12   7   2        1.45       -7.19      8.09 o
 -10   7   2       82.52      113.30     17.98 o
  -9   7   2       10.85       17.98     12.59 o
  -8   7   2        7.85        4.50     10.79 o
  -7   7   2       98.04      129.49     17.09 o
  -6   7   2        2.89       10.79     10.79 o
  -5   7   2        8.63        1.80      9.89 o
  -4   7   2       87.00       80.46      6.94 o
  -3   7   2      117.21      108.95     11.24 o
  -2   7   2        0.46       -4.76     10.79 o
  -1   7   2       41.90       46.31      7.19 o
   0   7   2       11.58        8.54      5.09 o
   1   7   2        0.52        4.05      5.09 o
   2   7   2        1.95       -7.88     11.69 o
   3   7   2        8.17        5.62      4.97 o
   4   7   2      119.65      116.90     14.39 o
   5   7   2        0.95        0.00      8.99 o
   6   7   2        1.19       -0.90      8.99 o
   7   7   2       18.94       31.47     11.69 o
   8   7   2        0.31       -6.29      9.89 o
   9   7   2        1.39        7.19     11.69 o
  11   7   2       16.30       13.49      8.99 o
  -8   8   2        2.79        2.70     12.59 o
  -7   8   2       12.27        5.40     11.69 o
  -6   8   2       19.22       25.18     12.59 o
  -5   8   2        1.41        6.29     10.79 o
  -4   8   2        9.39        2.27      5.44 o
  -3   8   2        7.63        0.14      5.82 o
  -2   8   2       19.40       24.93      6.91 o
  -1   8   2       15.79       22.57      6.74 o
   0   8   2        4.45        6.29      6.36 o
   1   8   2       35.89       33.49     13.49 o
   2   8   2       41.98       49.70      7.55 o
   3   8   2        4.08       -3.45      5.82 o
   4   8   2       37.52       32.37     11.69 o
   5   8   2        0.14       -9.89      9.89 o
   6   8   2        5.69       14.39     11.69 o
   7   8   2        4.68        9.89     10.79 o
 -19   0   3       11.03        1.80     10.79 o
 -17   0   3       10.04        0.00      8.09 o
 -15   0   3        3.66       -6.29      6.29 o
 -13   0   3      564.41      582.08     21.51 o
 -11   0   3       49.34       35.90      5.40 o
  -9   0   3       86.37       65.84      5.85 o
  -7   0   3     2222.99     2163.39     39.54 o
  -5   0   3      633.84      597.44     10.46 o
  -3   0   3     4812.07     4617.78     65.20 o
  -1   0   3      339.19      383.10      6.64 o
   1   0   3     2465.82     2207.09     31.60 o
   3   0   3      273.29      222.33      5.24 o
   5   0   3        1.37       -0.45      1.06 o
   7   0   3      315.79      343.43      6.90 o
   9   0   3     2311.37     2360.47     48.91 o
  11   0   3       96.77      105.21     11.69 o
  13   0   3      423.08      450.04     18.05 o
  15   0   3       65.31       73.74     12.59 o
  17   0   3       10.45       13.49     10.79 o
 -19   1   3        1.99       -6.47      6.65 o
 -18   1   3        6.79        1.84      6.65 o
 -17   1   3       14.84       17.21      6.74 o
 -16   1   3       28.52       35.04      7.29 o
 -15   1   3        6.62       -0.17      3.45 o
 -14   1   3      107.72      105.64      6.24 o
 -13   1   3        1.51       -0.78      5.74 o
 -12   1   3       29.35       28.37      3.52 o
 -11   1   3      794.59      767.74     14.61 o
 -10   1   3      438.32      408.03      8.63 o
  -9   1   3      263.66      229.74      5.79 o
  -8   1   3       12.14       13.94      1.54 o
  -7   1   3     2109.59     2429.96     29.70 o
  -6   1   3      237.75      255.99      5.22 o
  -5   1   3      497.11      521.99      6.68 o
  -4   1   3      756.35      804.02     11.23 o
  -3   1   3       99.34      104.75      1.89 o
  -2   1   3     2771.58     2806.68     31.47 o
  -1   1   3     1086.23     1032.13     13.21 o
   0   1   3     8230.51     7772.17     97.23 o
   1   1   3     2393.66     2189.94     26.36 o
   2   1   3      503.29      514.01      7.28 o
   3   1   3     1329.75     1287.05     18.01 o
   4   1   3     1947.39     1771.28     22.91 o
   5   1   3       19.37        3.15      2.15 o
   6   1   3        2.91        4.57      3.14 o
   7   1   3        1.59       -0.49      1.27 o
   8   1   3      128.80      131.65      4.69 o
   9   1   3       31.12       26.93      3.19 o
  10   1   3       24.34       28.07      3.56 o
  11   1   3        1.86        5.60      3.37 o
  12   1   3       54.03       48.32      4.38 o
  13   1   3       27.50       27.61      3.89 o
  14   1   3       80.39       84.80      6.51 o
  15   1   3       38.02       37.19      7.29 o
  16   1   3        4.81        0.66      6.02 o
  17   1   3        2.20        4.50      6.99 o
  18   1   3       25.88       48.49      9.54 o
 -19   2   3       69.61       80.93     14.39 o
 -18   2   3        4.24       14.93      5.99 o
 -17   2   3       24.39       30.62      7.19 o
 -16   2   3        0.25        0.70      4.09 o
 -15   2   3       39.37       38.62      4.88 o
 -14   2   3        1.73       12.65      4.09 o
 -13   2   3       10.20        5.40      3.47 o
 -12   2   3      226.34      205.83      6.55 o
 -11   2   3        0.82       -1.92      1.92 o
 -10   2   3       35.78       37.66      2.56 o
  -9   2   3       17.87       15.73      2.12 o
  -8   2   3      270.69      283.47      4.82 o
  -7   2   3      775.18      727.88      9.71 o
  -6   2   3     2336.36     2622.32     35.82 o
  -5   2   3     2857.30     3032.71     41.24 o
  -4   2   3       46.00       45.87      1.77 o
  -3   2   3        8.05       10.84      1.66 o
  -2   2   3     2033.66     2193.10     26.13 o
  -1   2   3     3873.92     4053.46     51.69 o
   0   2   3      170.44      185.18      3.38 o
   1   2   3        4.69        7.32      2.59 o
   2   2   3        1.26        1.08      1.51 o
   3   2   3        0.12        1.86      0.92 o
   4   2   3        7.70        3.77      1.23 o
   5   2   3       34.62       37.70      5.49 o
   6   2   3      505.60      514.60      8.24 o
   7   2   3      124.71      120.49      3.35 o
   8   2   3        0.00       -1.15      1.15 o
   9   2   3        7.23        4.17      1.75 o
  10   2   3        0.52        1.54      2.13 o
  11   2   3       42.77       44.17      3.88 o
  12   2   3       33.08       31.44      3.88 o
  13   2   3        0.05        0.38      2.90 o
  14   2   3       24.99       20.72      4.48 o
  15   2   3       22.21       20.60      4.88 o
  16   2   3        2.93       -4.74      4.74 o
  17   2   3        2.53        5.66      5.16 o
  18   2   3        1.88        6.29     10.79 o
 -18   3   3        1.08        3.22      5.82 o
 -17   3   3      121.85      138.42      7.85 o
 -16   3   3       16.11       13.46      4.88 o
 -15   3   3       20.64       16.84      5.15 o
 -14   3   3       40.05       49.43      7.62 o
 -13   3   3        3.34        6.26      4.65 o
 -12   3   3       89.65      108.42      5.25 o
 -11   3   3        5.86        2.12      2.17 o
 -10   3   3      366.29      343.64      6.88 o
  -9   3   3      258.54      253.69      7.87 o
  -8   3   3        0.78       -3.67      3.67 o
  -7   3   3        0.46        7.81      2.91 o
  -6   3   3      555.71      573.66      8.91 o
  -5   3   3       28.82       22.30      2.85 o
  -4   3   3      737.12      854.88     12.00 o
  -3   3   3       45.85       48.79      2.19 o
  -2   3   3        2.74       13.36      2.48 o
  -1   3   3     1384.61     1599.47     22.39 o
   0   3   3     1280.25     1493.37     22.56 o
   1   3   3      474.93      559.28     10.12 o
   2   3   3      180.05      192.11      4.72 o
   3   3   3       86.02       75.80      3.16 o
   4   3   3      232.31      227.11      5.77 o
   5   3   3       43.76       53.19      3.43 o
   6   3   3       61.79       48.64      2.65 o
   7   3   3        0.07       -1.58      1.58 o
   8   3   3        3.01        0.05      2.97 o
   9   3   3        4.86       -2.02      2.02 o
  10   3   3        7.45        7.42      3.66 o
  11   3   3       11.12        4.77      4.10 o
  12   3   3       14.48       22.59      4.74 o
  13   3   3        4.61        2.70      8.09 o
  14   3   3        1.40       -4.45      4.45 o
  15   3   3       28.40       38.49      8.54 o
  16   3   3        7.66        2.70      5.72 o
  17   3   3        0.65       -5.40      5.72 o
 -17   4   3       32.46       35.23      6.11 o
 -16   4   3       32.83       21.87      6.85 o
 -15   4   3       58.76       54.76      5.88 o
 -14   4   3       62.97       82.91      6.19 o
 -13   4   3       64.59       65.32      5.52 o
 -12   4   3       24.21       12.55      5.29 o
 -11   4   3        0.70       -1.60      3.79 o
 -10   4   3       12.24        4.65      3.10 o
  -9   4   3        0.19       -4.95     11.24 o
  -8   4   3      101.59       92.66      7.28 o
  -7   4   3       87.11       78.30      4.36 o
  -6   4   3       44.26        9.83      5.53 o
  -5   4   3      248.85      243.52      5.18 o
  -4   4   3      224.00      217.37      4.66 o
  -3   4   3        2.61       -2.38      2.40 o
  -2   4   3        0.94       -0.38      1.49 o
  -1   4   3      322.20      314.85      6.20 o
   0   4   3      500.22      619.52     10.42 o
   1   4   3       42.83       43.59      2.43 o
   2   4   3      102.71      117.26      4.71 o
   3   4   3      146.49      168.55      6.83 o
   4   4   3       25.46       30.02      3.10 o
   5   4   3      197.74      183.24      7.79 o
   6   4   3      228.32      236.15      9.23 o
   7   4   3      386.33      373.58     11.98 o
   8   4   3      354.56      327.34     11.27 o
   9   4   3       81.31       79.12      7.98 o
  10   4   3       81.92       79.13      9.89 o
  11   4   3        2.38        2.49      3.81 o
  12   4   3       33.11       20.31      4.97 o
  13   4   3       12.49       17.93      5.40 o
  14   4   3        0.12        0.39      4.97 o
  15   4   3       46.39       54.29      7.29 o
  16   4   3        0.12       -1.85      6.02 o
 -16   5   3       13.89       17.45      5.55 o
 -15   5   3        9.86       -6.26      6.26 o
 -14   5   3        0.16       -5.62      5.62 o
 -13   5   3       59.00       56.73      7.55 o
 -12   5   3       80.22       86.79     19.78 o
 -11   5   3       18.43        7.19      5.72 o
 -10   5   3       10.35        4.07      3.88 o
  -9   5   3        7.03       -2.51      3.77 o
  -8   5   3       35.68       36.70      8.86 o
  -7   5   3        5.59       -3.60      9.89 o
  -6   5   3        1.71       -7.37     12.59 o
  -5   5   3        1.73        5.40      6.29 o
  -4   5   3       88.79      100.44     25.18 o
  -3   5   3        1.64        1.85      2.36 o
  -2   5   3      159.15      168.25      7.65 o
  -1   5   3       35.75       43.47      3.24 o
   0   5   3       29.92       26.39      3.21 o
   1   5   3       43.13       45.89      4.03 o
   2   5   3       22.25       25.28      3.37 o
   3   5   3       13.85       16.29      5.38 o
   4   5   3      481.79      506.87     18.56 o
   5   5   3        1.76        7.98      3.89 o
   6   5   3       70.96       64.84      5.95 o
   7   5   3       21.27       16.51      5.37 o
   8   5   3        0.10        1.46      3.70 o
   9   5   3        4.02       -0.06      4.19 o
  10   5   3       52.16       71.28     14.84 o
  11   5   3        0.95        1.80      5.72 o
  12   5   3        2.36       -5.38      5.38 o
  13   5   3        1.53        4.95      6.36 o
  14   5   3       33.81       38.64      5.95 o
  15   5   3       13.74       -0.40      5.29 o
 -14   6   3        0.65       -6.65      6.65 o
 -13   6   3        0.31       -8.99      8.99 o
 -12   6   3       57.40       59.35     11.69 o
 -11   6   3       50.71       74.64     11.69 o
 -10   6   3       12.26        0.13      6.47 o
  -9   6   3       78.78       64.68      7.63 o
  -8   6   3       25.88       24.28     11.69 o
  -7   6   3        9.00        5.40      8.99 o
  -6   6   3       40.98       44.96     11.69 o
  -5   6   3      269.47      221.22     17.09 o
  -4   6   3        1.77       -6.29      8.09 o
  -3   6   3        0.97       -8.99      8.99 o
  -2   6   3      372.99      339.85     12.93 o
  -1   6   3      127.51      134.13     18.88 o
   0   6   3       38.86       40.47     12.14 o
   1   6   3        0.23       -3.82      3.82 o
   2   6   3        0.46       -3.45      3.45 o
   3   6   3      112.06      111.51     12.59 o
   4   6   3       73.54       93.52     12.59 o
   5   6   3       31.71       45.86      9.89 o
   6   6   3       16.22       17.89     11.69 o
   7   6   3       37.13       28.78     10.79 o
   8   6   3       20.33       26.96      5.99 o
   9   6   3      118.74      127.59     16.64 o
  10   6   3       27.03       22.48      8.99 o
  11   6   3       15.66       11.69      9.89 o
  12   6   3       39.10       41.87     10.34 o
  13   6   3        8.12       -2.25      6.99 o
 -10   7   3       19.41       47.66     14.39 o
  -9   7   3        1.78       -0.90     11.69 o
  -8   7   3        3.67        7.19     10.79 o
  -7   7   3        8.26        8.99     10.79 o
  -6   7   3       15.15        3.60      9.89 o
  -5   7   3        0.15       -9.89      9.89 o
  -4   7   3       19.55       22.27      7.64 o
  -3   7   3        0.01        3.70      5.16 o
  -2   7   3       76.01       82.01     13.04 o
  -1   7   3       49.86       46.11      6.65 o
   0   7   3       50.15       39.29      6.65 o
   1   7   3       25.80       21.06      6.02 o
   2   7   3       76.36       74.54     11.69 o
   3   7   3       96.73      105.51     20.23 o
   4   7   3       19.55       35.07     10.79 o
   5   7   3        4.39        5.40      8.99 o
   6   7   3        6.49       -0.90      9.89 o
   7   7   3       21.14       17.09     10.79 o
   8   7   3        7.23       10.79     10.79 o
   9   7   3        2.63        0.00     10.79 o
  11   7   3        3.85       -5.40      8.09 o
  -8   8   3       15.43       11.69     12.59 o
  -7   8   3        0.13       -6.29     10.79 o
  -6   8   3       24.47       20.68     12.59 o
  -5   8   3        5.50        3.27      5.44 o
  -4   8   3        2.88       -5.18      6.29 o
  -3   8   3        2.06       -0.14      7.64 o
  -2   8   3       23.34       18.50      6.47 o
  -1   8   3        0.01       -1.20      5.62 o
   0   8   3        7.67        8.99      6.36 o
   1   8   3        2.71        4.50      6.36 o
   2   8   3       43.54       44.42      8.99 o
   3   8   3        1.87       -5.10      5.62 o
   4   8   3        0.38       -3.40      9.89 o
   5   8   3        9.53        8.09     10.79 o
   6   8   3        0.91       -3.60     10.79 o
   7   8   3        4.53       12.59     11.69 o
 -18   0   4       31.24       29.67     10.79 o
 -16   0   4       54.80       75.54     11.69 o
 -14   0   4       11.45        8.09      7.19 o
 -12   0   4      542.75      511.10     51.26 o
 -10   0   4      675.60      666.17     15.61 o
  -8   0   4        6.92        9.88      1.71 o
  -6   0   4       69.05       77.67      2.40 o
  -4   0   4     1048.11     1112.57     16.54 o
  -2   0   4     1306.48     1419.58     20.71 o
   0   0   4    93397.48    87821.26   1229.76 o
   2   0   4     1184.28     1065.50     15.87 o
   4   0   4      161.60      139.25      3.53 o
   6   0   4      873.63      821.39     16.62 o
   8   0   4       58.99       55.13      2.94 o
  10   0   4        0.96        0.60      3.66 o
  12   0   4       53.01       80.93     10.79 o
  14   0   4       20.17       11.69      8.09 o
  16   0   4        0.15       -6.29      8.09 o
  18   0   4       56.44       50.36     14.39 o
 -19   1   4        6.19        5.58      7.93 o
 -18   1   4        0.56       -6.36      6.36 o
 -17   1   4        8.03       13.04      6.99 o
 -16   1   4       67.51       80.77     13.04 o
 -15   1   4       25.19       20.66      4.02 o
 -14   1   4       18.10       12.85      4.54 o
 -13   1   4      248.97      247.60      7.22 o
 -12   1   4      100.04      119.15      7.06 o
 -11   1   4      549.96      532.39     11.07 o
 -10   1   4      134.68      133.81      4.12 o
  -9   1   4      167.81      153.15      3.87 o
  -8   1   4        1.30        0.02      1.10 o
  -7   1   4      505.77      504.36      6.91 o
  -6   1   4     2978.75     3143.23     35.64 o
  -5   1   4     3495.74     3452.50     41.13 o
  -4   1   4       24.72       23.68      1.09 o
  -3   1   4     1172.90     1102.63     13.68 o
  -2   1   4      439.03      422.58      5.72 o
  -1   1   4     1063.30      969.86     10.75 o
   0   1   4       21.79       18.54      2.08 o
   1   1   4     9364.45     8871.63    101.73 o
   2   1   4      477.74      422.69      6.69 o
   3   1   4        3.27        4.80      2.48 o
   4   1   4       15.29       15.48      1.30 o
   5   1   4      271.12      254.84      4.66 o
   6   1   4      169.05      166.81      3.87 o
   7   1   4       35.12       42.61      2.52 o
   8   1   4      353.05      340.75      7.81 o
   9   1   4      199.24      187.17      6.14 o
  10   1   4       39.03       47.03      3.72 o
  11   1   4      895.00      946.37     21.50 o
  12   1   4       39.26       49.57      4.29 o
  13   1   4      124.47      128.38      5.81 o
  14   1   4        3.57       -3.89      3.89 o
  15   1   4       24.24       18.20      6.65 o
  16   1   4       20.69       27.88      8.54 o
  17   1   4       41.97       55.11      9.20 o
  18   1   4        9.42       10.36      7.93 o
 -19   2   4       25.27       34.17     12.59 o
 -18   2   4       96.38      107.19     11.69 o
 -17   2   4       29.99       35.08      5.82 o
 -16   2   4       54.84       63.70      5.76 o
 -15   2   4        0.97       -0.76      3.56 o
 -14   2   4       35.47       49.95      4.17 o
 -13   2   4       93.57       86.43      4.67 o
 -12   2   4       38.99       50.39      3.96 o
 -11   2   4       27.96       27.16      2.99 o
 -10   2   4      350.03      320.71      6.38 o
  -9   2   4        7.55       10.49      1.56 o
  -8   2   4       32.68       24.95      1.86 o
  -7   2   4       26.01       39.43      1.82 o
  -6   2   4      435.09      462.75      6.84 o
  -5   2   4       23.58       24.62      2.01 o
  -4   2   4      553.86      602.00      7.61 o
  -3   2   4      226.03      222.42      3.65 o
  -2   2   4     1281.63     1394.69     17.96 o
  -1   2   4      112.46      121.31      4.17 o
   0   2   4     2343.15     2429.92     31.29 o
   1   2   4       57.07       53.48      1.62 o
   2   2   4     1306.29     1253.79     15.62 o
   3   2   4        3.97       11.20      1.08 o
   4   2   4      980.25      912.73     11.96 o
   5   2   4      264.82      257.61      4.65 o
   6   2   4     1118.16     1077.61     14.79 o
   7   2   4      444.21      447.33      7.78 o
   8   2   4      150.97      143.31      5.22 o
   9   2   4        1.30       -1.64      2.60 o
  10   2   4       69.62       80.20      4.20 o
  11   2   4       69.02       72.62      4.54 o
  12   2   4        1.70        2.32      2.90 o
  13   2   4       79.97       75.23      5.95 o
  14   2   4       21.96       33.71      4.98 o
  15   2   4        0.43       -5.40      5.40 o
  16   2   4        8.16       -4.97      4.97 o
  17   2   4       52.07       53.23      6.65 o
 -18   3   4       12.97        6.88      6.26 o
 -17   3   4        0.86        6.29      5.25 o
 -16   3   4       16.29       15.26      5.14 o
 -15   3   4       37.64       37.15      5.25 o
 -14   3   4       48.28       48.81      5.06 o
 -13   3   4      160.76      157.26      6.25 o
 -12   3   4      178.14      159.89      5.58 o
 -11   3   4      135.49      118.21      4.64 o
 -10   3   4      139.50      126.26      4.59 o
  -9   3   4        3.41       -1.19      2.63 o
  -8   3   4      217.50      214.47      5.15 o
  -7   3   4      521.59      529.84      9.15 o
  -6   3   4      741.51      741.42     11.76 o
  -5   3   4     1161.19     1156.58     16.83 o
  -4   3   4       56.02       59.00      2.16 o
  -3   3   4      699.45      700.17      8.98 o
  -2   3   4      799.33      811.89     12.27 o
  -1   3   4       45.56       63.39      2.06 o
   0   3   4        0.07        2.60      1.26 o
   1   3   4      134.42      110.15      2.65 o
   2   3   4       41.44       52.56      2.12 o
   3   3   4      351.30      327.90      6.36 o
   4   3   4       96.89      102.98      4.28 o
   5   3   4        0.61       -1.89      1.89 o
   6   3   4      185.13      156.58      5.09 o
   7   3   4       87.10       73.67      3.73 o
   8   3   4       70.19       76.57      5.09 o
   9   3   4        0.51       -2.70      2.70 o
  10   3   4        6.74        5.10      3.66 o
  11   3   4       71.96       61.49      6.02 o
  12   3   4       25.20       13.97      4.74 o
  13   3   4       44.21       36.71      8.54 o
  14   3   4       23.65       21.65      5.72 o
  15   3   4        9.30        5.24      5.38 o
  16   3   4        1.20       -5.13      5.38 o
  17   3   4        3.82       12.35      6.02 o
 -17   4   4        8.98       -0.78      5.14 o
 -16   4   4       12.27       12.62      5.25 o
 -15   4   4        0.31       -1.21      4.35 o
 -14   4   4       62.95       62.72      5.88 o
 -13   4   4       97.27       81.35      6.03 o
 -12   4   4       18.85       17.69      3.89 o
 -11   4   4       33.60       25.50      4.76 o
 -10   4   4       15.81        9.41      3.35 o
  -9   4   4      229.75      215.14      6.97 o
  -8   4   4      187.24      172.08      7.97 o
  -7   4   4        8.11        4.22      2.52 o
  -6   4   4      325.42      291.77      9.04 o
  -5   4   4       11.18        5.64      1.76 o
  -4   4   4       14.16       12.67      1.67 o
  -3   4   4      230.79      239.87      4.80 o
  -2   4   4      132.56      145.28      3.51 o
  -1   4   4      107.57      124.96      3.67 o
   0   4   4      161.67      140.61      4.53 o
   1   4   4        7.48        5.64      3.57 o
   2   4   4       23.12       30.59      4.16 o
   3   4   4        0.57       -2.10      2.10 o
   4   4   4       15.89       13.84      3.79 o
   5   4   4        3.72        2.46      5.88 o
   6   4   4     1685.40     1677.66     37.27 o
   7   4   4       16.47       14.98      4.31 o
   8   4   4        2.29        0.90      4.66 o
   9   4   4      101.68      104.09      7.93 o
  10   4   4       13.54       11.14      3.81 o
  11   4   4        1.87        1.28      4.32 o
  12   4   4        9.07        3.06      5.40 o
  13   4   4       11.63        6.58      4.97 o
  14   4   4        4.99        0.10      5.62 o
  15   4   4        4.44        5.49      6.02 o
  16   4   4        5.34        7.43      6.02 o
 -16   5   4       35.52       45.28      6.20 o
 -15   5   4       11.88        2.14      5.17 o
 -14   5   4       16.64       18.04      4.65 o
 -13   5   4       23.93       13.04      6.26 o
 -12   5   4        0.72       -4.97      4.97 o
 -11   5   4       82.28       81.92      7.63 o
 -10   5   4       18.64       13.88      3.95 o
  -9   5   4       92.33       89.27      7.00 o
  -8   5   4       34.41       31.64      9.36 o
  -7   5   4        3.62       -4.74      4.74 o
  -6   5   4      215.80      214.18      7.83 o
  -5   5   4     1285.38     1303.44     38.38 o
  -4   5   4      128.65      125.14     11.69 o
  -3   5   4        2.49        3.23      2.74 o
  -2   5   4        3.16       -1.61      2.21 o
  -1   5   4        0.59       -0.26      2.10 o
   0   5   4        0.29       -2.25      2.25 o
   1   5   4       58.27       71.48      5.83 o
   2   5   4       33.97       36.11      5.12 o
   3   5   4       57.18       54.32      8.56 o
   4   5   4      195.61      179.34     10.11 o
   5   5   4      790.37      727.15     18.60 o
   6   5   4       45.79       41.11      7.15 o
   7   5   4       12.22        6.08      4.61 o
   8   5   4       97.83      118.76      8.28 o
   9   5   4        1.22       -1.41      4.23 o
  10   5   4        0.57       -0.45      5.09 o
  11   5   4       21.01       12.59      8.09 o
  12   5   4        1.95        7.81      6.02 o
  13   5   4       52.89       59.55      6.09 o
  14   5   4       28.29       23.73      7.08 o
 -14   6   4        3.28       -2.27     10.79 o
 -13   6   4        1.79       -8.99      8.99 o
 -12   6   4       13.17       14.39      9.89 o
 -11   6   4      143.33      142.08     13.49 o
 -10   6   4       60.18       59.64      8.15 o
  -9   6   4        1.34       -5.44      5.44 o
  -8   6   4       47.31       33.27     11.69 o
  -7   6   4        4.92        0.00      8.09 o
  -6   6   4       55.61       44.96     11.69 o
  -5   6   4       13.70       17.52      4.95 o
  -4   6   4       38.87       53.42      6.29 o
  -3   6   4       40.14       56.11     14.39 o
  -2   6   4        7.21        7.91      4.74 o
  -1   6   4      158.43      144.48      8.57 o
   0   6   4      218.51      206.55      9.84 o
   1   6   4        0.01       -3.66      3.66 o
   2   6   4       24.90       18.85      4.74 o
   3   6   4      171.78      158.20      7.98 o
   4   6   4        1.52        9.89      8.09 o
   5   6   4        3.76        6.74      5.72 o
   6   6   4      254.49      261.08     22.48 o
   7   6   4        2.59        1.85      5.16 o
   8   6   4        0.13        2.10      5.62 o
   9   6   4        0.30       -0.76      6.26 o
  10   6   4        5.79       -2.70      8.09 o
  11   6   4       68.18       75.54     12.59 o
  12   6   4        9.28       22.77      7.93 o
  13   6   4        2.19        7.19     10.79 o
 -10   7   4        1.10       27.88     13.49 o
  -9   7   4       51.01       51.26     15.29 o
  -8   7   4        3.27       12.59     11.69 o
  -7   7   4       13.16       10.79     10.79 o
  -6   7   4       10.46       11.99      4.83 o
  -5   7   4       88.15       93.30     13.04 o
  -4   7   4        7.66        8.71      8.54 o
  -3   7   4       33.94       18.27      5.82 o
  -2   7   4       47.55       39.98     10.34 o
  -1   7   4        2.19        5.34      6.74 o
   0   7   4       24.85       28.47      6.36 o
   1   7   4        2.64        8.20      5.38 o
   2   7   4      108.23      109.10      8.19 o
   3   7   4        2.28       -0.48      5.16 o
   4   7   4        2.11        0.00      8.99 o
   5   7   4       26.96       33.27     11.69 o
   6   7   4        2.21       -3.60      8.99 o
   7   7   4        8.85        8.99     10.79 o
   8   7   4        0.41       -5.40      9.89 o
  -8   8   4       23.53       27.88     14.39 o
  -7   8   4       22.73       24.28     13.49 o
  -6   8   4        0.09       -1.80     10.79 o
  -5   8   4        3.90        2.30      6.29 o
  -4   8   4        3.91        6.25      5.82 o
  -3   8   4        6.48        0.95      5.82 o
  -2   8   4        4.58        1.35      6.26 o
  -1   8   4       11.17        3.87      6.26 o
   0   8   4        6.80       10.34      6.36 o
   1   8   4       37.24       31.42      7.29 o
   2   8   4       10.33        9.85      6.26 o
   3   8   4        4.84       -2.41      5.82 o
   4   8   4        6.71        0.90      5.99 o
   5   8   4        1.18       -4.50      9.89 o
   6   8   4        4.27        8.99     10.79 o
 -19   0   5       29.46       21.58     11.69 o
 -17   0   5        4.78       -2.70      8.09 o
 -15   0   5       19.01        5.40      7.19 o
 -13   0   5      727.54      782.05     46.76 o
 -11   0   5      125.46      103.69      4.65 o
  -9   0   5      672.91      662.23     13.22 o
  -7   0   5        0.37        0.43      1.03 o
  -5   0   5      327.12      329.14      5.87 o
  -3   0   5    15320.36    15172.59    212.61 o
  -1   0   5     7009.46     6368.28    170.77 o
   1   0   5      150.07      136.41      3.10 o
   3   0   5      227.23      181.46      4.36 o
   5   0   5      174.29      175.37      4.58 o
   7   0   5        3.41        2.20      2.00 o
   9   0   5       17.65       19.33      2.76 o
  11   0   5      174.22      174.53     10.36 o
  13   0   5       16.15       11.69      7.19 o
  15   0   5        3.38        1.80      8.09 o
  17   0   5       15.63       41.36     12.59 o
 -19   1   5       67.46       75.93     10.48 o
 -18   1   5        6.84        5.52      6.65 o
 -17   1   5        2.63        2.93      6.02 o
 -16   1   5      150.59      160.52     10.81 o
 -15   1   5        5.47        4.45      3.37 o
 -14   1   5       40.80       39.44      4.15 o
 -13   1   5      570.63      546.03     11.80 o
 -12   1   5      841.03      844.79     14.59 o
 -11   1   5      144.27      140.59      4.81 o
 -10   1   5      423.85      424.86      8.20 o
  -9   1   5       58.82       52.25      2.52 o
  -8   1   5      678.93      608.23      9.61 o
  -7   1   5       55.54       53.87      2.08 o
  -6   1   5      122.60      126.48      3.05 o
  -5   1   5       31.70       33.16      1.63 o
  -4   1   5      170.04      206.60      3.77 o
  -3   1   5       73.65       74.42      1.78 o
  -2   1   5       44.91       42.69      1.33 o
  -1   1   5      108.57      114.83      2.10 o
   0   1   5      553.79      500.51      6.05 o
   1   1   5      512.12      464.81      6.03 o
   2   1   5     5582.10     5406.43     72.11 o
   3   1   5      265.53      269.96      5.19 o
   4   1   5      760.83      706.86     10.35 o
   5   1   5       62.92       47.29      2.17 o
   6   1   5     1479.36     1411.03     20.57 o
   7   1   5      190.33      176.41      4.57 o
   8   1   5      819.86      782.39     14.84 o
   9   1   5        0.70        1.71      2.24 o
  10   1   5       21.75       13.20      2.89 o
  11   1   5       38.66       47.12      5.17 o
  12   1   5      252.79      263.80      8.98 o
  13   1   5        0.15        0.99      3.81 o
  14   1   5        5.74       -0.28      3.81 o
  15   1   5       29.70       35.44      7.29 o
  16   1   5       39.38       38.35      7.93 o
  17   1   5       13.10       22.41      7.93 o
 -19   2   5        0.01       -5.31      5.31 o
 -18   2   5       35.04       54.09      6.81 o
 -17   2   5       28.01       32.97      5.82 o
 -16   2   5        7.19       10.95      4.23 o
 -15   2   5        8.89       12.14      3.83 o
 -14   2   5      374.84      373.16      9.15 o
 -13   2   5       13.65        9.61      3.02 o
 -12   2   5       26.35       30.39      3.35 o
 -11   2   5       97.29       96.88      3.99 o
 -10   2   5       11.33        8.08      1.79 o
  -9   2   5      105.57      106.16      3.47 o
  -8   2   5      386.69      387.87      6.44 o
  -7   2   5       36.97       61.05      2.19 o
  -6   2   5       37.25       46.72      1.92 o
  -5   2   5     3830.32     3906.45     43.98 o
  -4   2   5        2.61        1.42      0.92 o
  -3   2   5      164.09      140.62      2.65 o
  -2   2   5      394.13      397.30      5.98 o
  -1   2   5      117.09      133.43      3.69 o
   0   2   5     1433.38     1458.73     19.39 o
   1   2   5      873.83      765.90     10.12 o
   2   2   5       15.69       20.75      1.38 o
   3   2   5      643.79      629.31      8.70 o
   4   2   5      846.99      777.79     11.77 o
   5   2   5      110.95      121.65      4.31 o
   6   2   5      636.21      626.89      9.46 o
   7   2   5       90.54       84.58      3.67 o
   8   2   5      143.45      135.89      5.31 o
   9   2   5        3.66       -2.32      2.32 o
  10   2   5        0.17        0.26      2.56 o
  11   2   5        8.02        7.49      3.63 o
  12   2   5        6.29        4.50      3.37 o
  13   2   5        1.58       -0.18      3.90 o
  14   2   5        7.40        2.70      5.09 o
  15   2   5       32.01       35.42      7.19 o
  16   2   5        0.20       -3.44      5.38 o
  17   2   5        4.99       12.24      5.31 o
 -18   3   5       30.19       32.34      6.47 o
 -17   3   5        0.01       -4.91      4.98 o
 -16   3   5      109.81      123.26      7.22 o
 -15   3   5        0.69       -2.39      4.19 o
 -14   3   5       49.32       53.12      5.35 o
 -13   3   5      107.76      101.30      5.57 o
 -12   3   5        3.99        1.81      3.02 o
 -11   3   5       54.38       53.67      3.60 o
 -10   3   5      433.52      419.01      8.57 o
  -9   3   5       14.55       15.05      2.06 o
  -8   3   5       29.62       30.81      2.23 o
  -7   3   5       48.56       47.70      2.21 o
  -6   3   5      350.72      360.94      5.73 o
  -5   3   5      848.36      874.45     10.97 o
  -4   3   5      144.39      167.02      3.42 o
  -3   3   5      122.95      120.54      2.53 o
  -2   3   5        4.50        5.04      1.33 o
  -1   3   5        0.04        2.66      1.13 o
   0   3   5      365.71      356.81      5.76 o
   1   3   5       55.59       58.64      2.20 o
   2   3   5      317.40      281.27      5.91 o
   3   3   5        0.69        0.65      1.38 o
   4   3   5      134.64      139.23      3.71 o
   5   3   5        6.22        9.66      2.01 o
   6   3   5      649.60      653.75     11.07 o
   7   3   5      107.70      101.87      4.74 o
   8   3   5      342.72      309.02      9.96 o
   9   3   5       20.69        6.57      3.33 o
  10   3   5       28.19       22.88      4.74 o
  11   3   5       60.74       56.44      7.64 o
  12   3   5       23.28       30.47      5.38 o
  13   3   5       31.56       33.27      5.72 o
  14   3   5        5.28        7.83      5.38 o
  15   3   5        1.71        3.60      5.72 o
  16   3   5        7.61       10.18      6.02 o
 -17   4   5        0.28       -3.67      5.14 o
 -16   4   5       49.08       51.15      7.60 o
 -15   4   5        1.46       -4.09      4.09 o
 -14   4   5        6.68        2.72      4.44 o
 -13   4   5        8.16        6.51      3.81 o
 -12   4   5       46.33       42.06      4.44 o
 -11   4   5       15.65       29.97      3.51 o
 -10   4   5       27.82       22.51      2.60 o
  -9   4   5      361.77      346.63      7.63 o
  -8   4   5      690.62      662.67     13.51 o
  -7   4   5      541.83      514.22     10.09 o
  -6   4   5      137.91      148.04      6.38 o
  -5   4   5      115.43      109.62      2.89 o
  -4   4   5       58.37       62.42      2.47 o
  -3   4   5      657.50      724.36     12.41 o
  -2   4   5       10.50        7.75      1.91 o
  -1   4   5        6.06        2.95      1.99 o
   0   4   5       32.09       40.41      3.19 o
   1   4   5      633.25      644.12     13.18 o
   2   4   5        0.12       -0.71      1.54 o
   3   4   5       81.26       88.18      3.45 o
   4   4   5       91.10       88.23      4.29 o
   5   4   5        4.19       12.14      5.72 o
   6   4   5      111.32      112.01      7.00 o
   7   4   5        0.84       -2.64      2.64 o
   8   4   5       78.14       76.12      7.79 o
   9   4   5       10.11        2.35      6.29 o
  10   4   5        3.29       -4.20      7.19 o
  11   4   5       23.07       30.13      5.16 o
  12   4   5       19.93       13.96      5.16 o
  13   4   5       10.70        3.28      5.38 o
  14   4   5        3.26       -3.28      5.40 o
  15   4   5       16.94        6.67      6.02 o
 -16   5   5       72.74       88.87      7.47 o
 -15   5   5        3.12       -5.93      6.70 o
 -14   5   5       61.50       70.39      6.15 o
 -13   5   5       22.13       24.77      6.91 o
 -12   5   5        0.08       -1.35      6.74 o
 -11   5   5       46.95       50.08     13.94 o
 -10   5   5        0.10       -3.55      3.55 o
  -9   5   5       61.61       65.07      6.31 o
  -8   5   5      312.75      303.59     15.81 o
  -7   5   5        1.69        7.41      4.19 o
  -6   5   5      318.61      311.94     13.99 o
  -5   5   5      180.09      193.12     11.18 o
  -4   5   5        1.50       -2.83      2.83 o
  -3   5   5       87.77       93.29      5.25 o
  -2   5   5        0.15        0.47      2.34 o
  -1   5   5        2.06       -2.38      2.38 o
   0   5   5        0.66       -0.36      4.32 o
   1   5   5      189.32      175.80      7.12 o
   2   5   5      634.99      600.18     15.66 o
   3   5   5      106.25      110.29      7.92 o
   4   5   5      100.18      113.64      6.15 o
   5   5   5        3.28        0.27      4.23 o
   6   5   5      128.63      115.23      6.84 o
   7   5   5       10.12        5.40      7.64 o
   8   5   5      114.65      131.04     15.29 o
   9   5   5       10.06       10.79      8.99 o
  10   5   5        5.90        1.54      7.19 o
  11   5   5        6.20        3.60      8.99 o
  12   5   5       17.37       29.97      5.99 o
  13   5   5       38.56       44.23     12.14 o
  14   5   5       14.62       10.02      6.47 o
 -14   6   5       71.80       80.07      9.54 o
 -13   6   5       10.82        7.19      9.89 o
 -12   6   5        4.92        4.50      9.89 o
 -11   6   5       38.62       42.26      9.89 o
 -10   6   5        9.35        8.99      5.99 o
  -9   6   5       43.51       24.85      6.25 o
  -8   6   5       11.17       11.69     10.79 o
  -7   6   5        0.02        5.40      8.09 o
  -6   6   5       28.90       47.66     10.79 o
  -5   6   5       26.84       32.30      5.31 o
  -4   6   5      153.94      163.81      8.82 o
  -3   6   5      484.69      479.40     16.13 o
  -2   6   5       15.55       10.45      4.97 o
  -1   6   5        0.02        0.72      4.74 o
   0   6   5        7.69        3.60      4.45 o
   1   6   5       19.18       29.13      5.38 o
   2   6   5        2.11        0.13      4.32 o
   3   6   5       53.30       64.95      9.89 o
   4   6   5       16.85       20.34      4.63 o
   5   6   5       78.17       68.31     13.49 o
   6   6   5        7.40        4.50      9.89 o
   7   6   5       34.73       36.42      6.13 o
   8   6   5        5.33       -5.62      5.62 o
   9   6   5        0.77       -8.09      8.09 o
  10   6   5       30.13       30.57      9.89 o
  11   6   5        0.15        7.19      9.89 o
  12   6   5       15.24       20.36      8.09 o
 -10   7   5       37.27       46.76     15.29 o
  -9   7   5      144.06      169.06     19.78 o
  -8   7   5       28.57       37.77     13.49 o
  -7   7   5        1.39       -0.90      9.89 o
  -6   7   5        1.77       -5.40      5.40 o
  -5   7   5        1.60       -7.19      7.19 o
  -4   7   5       20.26       23.40      5.44 o
  -3   7   5        0.02       -0.90      4.97 o
  -2   7   5        5.30        5.24      5.38 o
  -1   7   5       11.57       13.22      5.38 o
   0   7   5        1.63       -2.06      5.38 o
   1   7   5      137.52      152.69      9.20 o
   2   7   5       10.50       10.09      6.29 o
   3   7   5        8.59        3.91      5.85 o
   4   7   5        2.69        2.40      5.40 o
   5   7   5        0.82        1.80      9.89 o
   6   7   5        0.10       -8.99      8.99 o
   7   7   5        5.25       -2.70      9.89 o
   8   7   5        0.44       -9.89      9.89 o
  -8   8   5        1.81        9.89     12.59 o
  -7   8   5        3.99        3.06      5.54 o
  -6   8   5        0.04       -2.89      5.44 o
  -5   8   5        3.92       -5.49      5.82 o
  -4   8   5        0.89        0.80      5.82 o
  -3   8   5        1.21        2.22      5.82 o
  -2   8   5        0.76       -5.10      5.62 o
  -1   8   5        0.62       -3.41      6.02 o
   0   8   5        0.12       -3.60      8.54 o
   1   8   5       11.77        7.42      6.26 o
   2   8   5        0.01       -4.35      6.02 o
   3   8   5       31.31       40.64      7.78 o
   4   8   5        0.89       -5.82      5.82 o
   5   8   5        5.02       -0.05      5.44 o
   6   8   5        5.50        5.40     11.69 o
 -18   0   6       19.79        8.09      8.99 o
 -16   0   6       45.22       47.66     10.79 o
 -14   0   6       17.79       21.58      7.19 o
 -12   0   6     2118.27     2045.65     49.47 o
 -10   0   6        4.98        3.68      1.88 o
  -8   0   6      221.55      210.93      5.05 o
  -6   0   6      154.49      111.48      3.20 o
  -4   0   6      185.00      188.47      3.99 o
  -2   0   6      128.42      106.58      3.11 o
   0   0   6      228.26      154.89      3.75 o
   2   0   6       98.02       82.39      2.64 o
   4   0   6      282.80      271.04      6.00 o
   6   0   6      168.03      157.70      5.88 o
   8   0   6      265.10      248.95      7.78 o
  10   0   6      206.41      204.01     11.65 o
  12   0   6      319.32      338.12     19.78 o
  14   0   6        0.47        0.90      8.09 o
  16   0   6       30.91       35.07     11.69 o
 -19   1   6       13.14        3.60      7.63 o
 -18   1   6       27.03       22.52      7.29 o
 -17   1   6       49.34       53.25      8.19 o
 -16   1   6        0.73        6.51      4.02 o
 -15   1   6        0.02       -0.84      3.26 o
 -14   1   6       48.37       51.40      6.39 o
 -13   1   6      130.99      138.25      7.01 o
 -12   1   6        3.17        6.62      2.68 o
 -11   1   6      606.67      564.72     10.59 o
 -10   1   6        3.61        8.60      2.02 o
  -9   1   6      442.50      413.55      7.48 o
  -8   1   6       13.46       19.45      1.78 o
  -7   1   6      486.30      453.68      7.26 o
  -6   1   6      189.73      191.47      3.70 o
  -5   1   6       61.55       58.56      1.94 o
  -4   1   6       17.43       13.03      1.07 o
  -3   1   6      192.21      179.22      3.01 o
  -2   1   6     1351.97     1317.32     14.65 o
  -1   1   6     5394.20     5338.05     56.40 o
   0   1   6        0.85        1.65      1.62 o
   1   1   6      107.89      102.21      2.49 o
   2   1   6     1231.02     1158.79     13.80 o
   3   1   6       47.10       58.08      2.43 o
   4   1   6      521.42      477.56      7.88 o
   5   1   6      168.89      165.56      5.73 o
   6   1   6     1489.56     1390.25     18.66 o
   7   1   6        1.47       -1.01      2.71 o
   8   1   6       58.45       59.90      3.69 o
   9   1   6        3.37       -0.91      2.37 o
  10   1   6        0.37       -1.60      2.72 o
  11   1   6       19.27       12.44      3.65 o
  12   1   6        9.10        8.16      3.81 o
  13   1   6      178.08      203.22      7.83 o
  14   1   6        1.11       -5.38      5.38 o
  15   1   6        1.12        0.90      6.02 o
  16   1   6        4.95       -1.35      6.36 o
  17   1   6       11.05       15.75      7.93 o
 -19   2   6        1.11       -0.90     10.79 o
 -18   2   6        0.06       -4.05      5.31 o
 -17   2   6        0.01        5.30      5.62 o
 -16   2   6        0.87        3.00      4.74 o
 -15   2   6       31.47       31.20      4.18 o
 -14   2   6      256.19      274.29      8.41 o
 -13   2   6       68.66       79.17      4.48 o
 -12   2   6      433.92      392.04      8.62 o
 -11   2   6       28.23       26.43      2.68 o
 -10   2   6       42.67       50.37      3.27 o
  -9   2   6       75.20       73.48      3.09 o
  -8   2   6      843.60      846.95     12.94 o
  -7   2   6       35.15       45.05      2.22 o
  -6   2   6      965.83      953.60     14.71 o
  -5   2   6      705.75      679.34      8.91 o
  -4   2   6       91.48       90.41      2.36 o
  -3   2   6      217.66      221.58      3.82 o
  -2   2   6      170.46      160.71      2.69 o
  -1   2   6       54.85       58.01      2.03 o
   0   2   6       51.44       52.77      1.90 o
   1   2   6      886.71      882.98     12.50 o
   2   2   6      584.31      569.94      8.08 o
   3   2   6      122.62      121.48      4.45 o
   4   2   6      688.23      632.98     10.07 o
   5   2   6      197.76      213.26      6.44 o
   6   2   6      510.62      466.26      9.08 o
   7   2   6        4.90        0.94      2.15 o
   8   2   6       52.32       51.62      4.08 o
   9   2   6        7.80        6.61      2.55 o
  10   2   6      114.19      116.59      6.00 o
  11   2   6        5.69        8.37      3.79 o
  12   2   6       94.00       96.75      6.48 o
  13   2   6        3.68        3.03      3.99 o
  14   2   6       14.61       19.38      5.62 o
  15   2   6        7.73        3.91      5.40 o
  16   2   6        0.16       -4.97      4.97 o
 -18   3   6       11.43       15.06      6.74 o
 -17   3   6        5.73       11.61      5.35 o
 -16   3   6       16.88       25.42      7.57 o
 -15   3   6        2.49        1.49      4.19 o
 -14   3   6        0.12        1.26      3.58 o
 -13   3   6        4.04        9.68      3.58 o
 -12   3   6       27.86       34.66      3.86 o
 -11   3   6        8.58        3.92      2.60 o
 -10   3   6        9.88       10.40      2.52 o
  -9   3   6      230.32      214.78      5.58 o
  -8   3   6        0.13       -1.72      1.72 o
  -7   3   6      543.61      539.68      9.07 o
  -6   3   6       22.33       32.54      1.99 o
  -5   3   6        0.68        1.84      1.23 o
  -4   3   6      283.28      304.69      4.83 o
  -3   3   6     1634.23     1673.46     20.67 o
  -2   3   6        0.22        4.83      1.72 o
  -1   3   6      751.56      779.50     12.19 o
   0   3   6      335.68      384.38      5.78 o
   1   3   6        4.47        3.20      1.25 o
   2   3   6       10.47       12.09      1.35 o
   3   3   6      460.02      478.94      7.74 o
   4   3   6        0.06       -0.97      1.40 o
   5   3   6       56.70       45.94      5.07 o
   6   3   6      134.23      142.57      5.27 o
   7   3   6      211.57      216.59      7.09 o
   8   3   6       73.87       77.53     10.64 o
   9   3   6       85.76       78.79      7.64 o
  10   3   6        8.63        0.00      4.10 o
  11   3   6       23.04       16.31      4.74 o
  12   3   6       15.26       13.88      7.64 o
  13   3   6        0.85        0.45      5.09 o
  14   3   6        0.43       -2.70      5.09 o
  15   3   6       17.38       16.75      6.29 o
  16   3   6        3.60        7.67      6.02 o
 -17   4   6        1.71        1.63      5.06 o
 -16   4   6       22.62       21.60      5.48 o
 -15   4   6       17.80       12.73      4.76 o
 -14   4   6      109.50       98.52      6.41 o
 -13   4   6        0.15       -3.24      3.65 o
 -12   4   6      132.08      116.64      8.63 o
 -11   4   6       27.35       29.31      4.28 o
 -10   4   6       98.08       90.63      5.11 o
  -9   4   6       42.79       42.02      3.15 o
  -8   4   6      279.50      274.32      6.40 o
  -7   4   6      145.16      149.22      4.67 o
  -6   4   6      777.35      771.91     13.08 o
  -5   4   6        4.42        1.43      2.03 o
  -4   4   6        4.11        8.38      2.55 o
  -3   4   6       52.94       52.13      2.97 o
  -2   4   6      111.75      122.12      3.85 o
  -1   4   6      145.19      137.24      4.17 o
   0   4   6      154.18      162.42      6.53 o
   1   4   6      207.10      211.35      7.47 o
   2   4   6        6.49        5.80      3.03 o
   3   4   6      183.77      184.15      6.26 o
   4   4   6      434.62      430.53     11.16 o
   5   4   6      222.23      205.31      7.79 o
   6   4   6      120.30      106.45      5.37 o
   7   4   6        3.49       -2.11      3.02 o
   8   4   6        0.69       -2.53      2.91 o
   9   4   6       90.75       78.68      8.99 o
  10   4   6      107.21       98.58     12.14 o
  11   4   6        4.32       -3.78      7.64 o
  12   4   6        0.36       -6.29      6.29 o
  13   4   6       15.27       23.01      6.26 o
  14   4   6        7.06        7.24      6.02 o
  15   4   6        6.08        8.99     13.49 o
 -16   5   6        6.36        2.67      5.06 o
 -15   5   6        0.53       -4.57      4.57 o
 -14   5   6       20.19       20.82      5.12 o
 -13   5   6        2.72       -1.59      4.02 o
 -12   5   6       75.34       69.34      5.21 o
 -11   5   6        6.81        8.10      3.45 o
 -10   5   6        0.01        0.05      2.55 o
  -9   5   6        4.14        3.45      2.76 o
  -8   5   6      120.99      139.01      5.67 o
  -7   5   6      912.04      934.33     22.73 o
  -6   5   6        9.42        7.19      8.09 o
  -5   5   6        5.86        3.82      9.44 o
  -4   5   6      169.66      158.36      6.74 o
  -3   5   6       50.53       50.57      4.61 o
  -2   5   6       22.97       25.89      3.96 o
  -1   5   6      179.55      175.92      7.36 o
   0   5   6       35.16       36.37      8.17 o
   1   5   6        2.02        0.60      3.96 o
   2   5   6       14.27       17.23      3.96 o
   3   5   6      266.46      257.27     11.47 o
   4   5   6       95.68       82.81      8.72 o
   5   5   6       51.44       62.61      4.67 o
   6   5   6       32.87       31.93      4.68 o
   7   5   6       21.65       18.88      9.89 o
   8   5   6       80.66       78.47      7.57 o
   9   5   6        0.30       -0.77      3.93 o
  10   5   6       26.66       22.82      8.09 o
  11   5   6        5.62        3.60      5.16 o
  12   5   6        0.19        5.40      5.62 o
  13   5   6        0.13        1.60      6.29 o
 -14   6   6       28.98       40.12     10.34 o
 -13   6   6        7.86       11.69      9.89 o
 -12   6   6       41.76       53.47      5.54 o
 -11   6   6        3.50       -7.19      8.09 o
 -10   6   6        2.49        0.33      5.82 o
  -9   6   6        0.06       -5.16      5.16 o
  -8   6   6       10.45       11.69      4.09 o
  -7   6   6        1.00       -7.19      7.19 o
  -6   6   6      141.65      135.19      7.63 o
  -5   6   6        4.81        1.69      4.63 o
  -4   6   6       19.96       22.48      5.16 o
  -3   6   6      115.68      119.90     11.24 o
  -2   6   6        3.08        2.59      4.97 o
  -1   6   6       51.62       49.71      9.89 o
   0   6   6        3.26       -2.58      4.95 o
   1   6   6       39.30       50.00      6.26 o
   2   6   6       81.36       81.61      7.13 o
   3   6   6       18.85       11.64      5.40 o
   4   6   6       67.95       64.70      9.55 o
   5   6   6       29.07       42.54      5.99 o
   6   6   6       44.03       48.56     12.59 o
   7   6   6        2.84       -5.82      5.82 o
   8   6   6       78.39      105.07     17.54 o
   9   6   6        0.95       -8.09      8.09 o
  10   6   6        6.28       -2.70      8.99 o
  11   6   6       34.97       64.74     11.69 o
 -10   7   6       23.21       22.48     13.49 o
  -9   7   6        6.97        6.29     12.59 o
  -8   7   6        5.74       16.19     11.69 o
  -7   7   6       79.30       81.84      7.75 o
  -6   7   6        2.99       -1.35      4.63 o
  -5   7   6       29.66       21.60      5.99 o
  -4   7   6        5.55        2.80      5.16 o
  -3   7   6       57.50       61.64      7.55 o
  -2   7   6        5.06       -2.25      5.09 o
  -1   7   6       83.84       79.48      9.89 o
   0   7   6       23.72       24.62      6.65 o
   1   7   6        1.59       -5.38      5.38 o
   2   7   6        5.72       -5.40      5.62 o
   3   7   6        5.15        6.44      5.82 o
   4   7   6       27.26       21.62      6.13 o
   5   7   6        6.78        5.40      5.31 o
   6   7   6        1.57       -5.84      5.84 o
   7   7   6        0.17        0.00      9.89 o
  -7   8   6        3.75        1.20      6.13 o
  -6   8   6        8.27        7.66      6.13 o
  -5   8   6        5.82        3.96      5.99 o
  -4   8   6        1.95       -1.14      5.82 o
  -3   8   6        3.17        0.58      6.26 o
  -2   8   6        6.37        3.34      6.47 o
  -1   8   6        6.12        7.93      6.91 o
   0   8   6        1.67       -5.16     12.59 o
   1   8   6       36.32       26.60      7.55 o
   2   8   6        0.40       -4.81      6.26 o
   3   8   6        0.20       -2.16      6.26 o
   4   8   6       25.34       18.92      6.65 o
   5   8   6        0.02       -5.44      5.44 o
 -19   0   7        6.10        4.50     10.79 o
 -17   0   7       13.60       17.09      8.99 o
 -15   0   7       26.38       34.17      8.99 o
 -13   0   7     1052.98     1020.46     40.47 o
 -11   0   7       21.81       22.19      3.46 o
  -9   0   7       30.03       39.20      3.02 o
  -7   0   7      567.65      521.57     13.67 o
  -5   0   7       60.15       56.64      2.40 o
  -3   0   7     1193.23     1108.67     16.97 o
  -1   0   7       43.11       59.65      2.60 o
   1   0   7      738.87      761.66     12.17 o
   3   0   7        0.06       -1.69      1.70 o
   5   0   7      424.86      385.88      8.66 o
   7   0   7       25.60       38.04      6.00 o
   9   0   7      878.04      886.68     30.09 o
  11   0   7      196.74      223.01     16.19 o
  13   0   7       75.08       70.14     11.69 o
  15   0   7       13.38       22.48     10.79 o
 -19   1   7        4.74        3.60      6.99 o
 -18   1   7        3.18        0.09      7.64 o
 -17   1   7        0.17        4.50      6.36 o
 -16   1   7       18.07       15.04      4.39 o
 -15   1   7       29.35       37.93      4.47 o
 -14   1   7       30.88       30.29      4.02 o
 -13   1   7        3.26        1.83      2.95 o
 -12   1   7       21.59       24.76      3.08 o
 -11   1   7      357.80      342.22      7.68 o
 -10   1   7      581.67      559.96     10.31 o
  -9   1   7       27.70       29.39      2.38 o
  -8   1   7       61.39       53.74      2.39 o
  -7   1   7      484.20      527.68      8.06 o
  -6   1   7     1310.93     1297.94     17.36 o
  -5   1   7       82.85       80.55      2.36 o
  -4   1   7     1016.51      951.44     11.68 o
  -3   1   7       30.37       38.74      1.59 o
  -2   1   7       10.95       19.55      1.85 o
  -1   1   7      325.77      319.99      8.15 o
   0   1   7     3464.02     3290.15     35.24 o
   1   1   7       15.16        9.96      1.06 o
   2   1   7        0.17       -0.04      1.07 o
   3   1   7      884.66      842.80     10.77 o
   4   1   7        0.67        2.06      1.40 o
   5   1   7       87.62       95.87      6.97 o
   6   1   7       12.80       14.52      2.13 o
   7   1   7       23.48       23.14      4.11 o
   8   1   7        2.68       -1.66      2.28 o
   9   1   7        5.37        4.53      2.94 o
  10   1   7       17.73       15.75      3.35 o
  11   1   7        6.56       12.84      3.49 o
  12   1   7        8.38        6.17      4.09 o
  13   1   7        2.31        3.21      3.93 o
  14   1   7       40.48       38.35      7.63 o
  15   1   7        0.97       -2.25      6.36 o
  16   1   7        0.29       -0.90      6.99 o
 -19   2   7       84.96       90.47      7.75 o
 -18   2   7        3.31       -0.90      7.64 o
 -17   2   7       93.62       94.03     10.79 o
 -16   2   7       21.23       21.75      6.29 o
 -15   2   7       26.48       25.99      4.14 o
 -14   2   7        4.93        9.49      3.65 o
 -13   2   7      109.52      108.16      6.45 o
 -12   2   7      135.81      114.86      4.68 o
 -11   2   7      105.96       96.80      4.40 o
 -10   2   7       47.17       45.95      3.08 o
  -9   2   7       83.96       91.62      3.36 o
  -8   2   7      303.58      318.43      6.31 o
  -7   2   7       14.02       14.38      1.87 o
  -6   2   7     1264.52     1219.33     17.60 o
  -5   2   7      779.43      789.10     10.81 o
  -4   2   7      120.05       97.56      2.62 o
  -3   2   7       26.10       34.85      1.75 o
  -2   2   7      982.51     1053.25     12.75 o
  -1   2   7     1538.03     1394.26     17.24 o
   0   2   7        0.25       -0.97      0.97 o
   1   2   7       68.03       68.78      3.01 o
   2   2   7      267.50      255.27      5.25 o
   3   2   7        9.51        8.91      2.84 o
   4   2   7       65.41       64.69      4.61 o
   5   2   7      131.38      125.56      3.95 o
   6   2   7      203.48      173.39      6.64 o
   7   2   7      153.50      152.45      5.30 o
   8   2   7        1.80       -1.89      1.89 o
   9   2   7        0.29       -2.56      2.60 o
  10   2   7        0.75       -2.79      2.79 o
  11   2   7       23.41       24.34      4.61 o
  12   2   7       13.09        5.90      3.79 o
  13   2   7        1.54       -0.45      5.09 o
  14   2   7        8.94        9.63      5.38 o
  15   2   7        4.96       -2.12      5.38 o
  16   2   7       21.98       16.09      5.82 o
 -18   3   7        8.85       10.82      5.93 o
 -17   3   7      102.67      115.19      7.62 o
 -16   3   7        0.90        3.21      4.52 o
 -15   3   7       50.97       54.41      5.78 o
 -14   3   7       69.32       71.00      5.66 o
 -13   3   7        0.27        2.46      3.33 o
 -12   3   7      134.19      148.43      6.39 o
 -11   3   7       42.92       42.23      3.60 o
 -10   3   7      293.87      296.44      7.03 o
  -9   3   7      348.03      322.25      7.16 o
  -8   3   7        7.67        6.16      2.05 o
  -7   3   7        2.85        2.82      2.12 o
  -6   3   7     1463.93     1396.00     21.68 o
  -5   3   7       20.67       20.99      2.15 o
  -4   3   7     1027.80      984.04     14.66 o
  -3   3   7      169.39      157.25      3.75 o
  -2   3   7      360.93      347.90      5.77 o
  -1   3   7      620.40      630.89      9.93 o
   0   3   7        9.43       11.74      1.80 o
   1   3   7       92.83      100.83      3.76 o
   2   3   7        1.36       -0.78      1.51 o
   3   3   7       13.26       14.09      3.30 o
   4   3   7       15.25       14.69      5.16 o
   5   3   7        0.04       -3.24      3.24 o
   6   3   7        6.76       12.12      3.26 o
   7   3   7       52.62       62.63      5.06 o
   8   3   7       93.36       90.64      6.91 o
   9   3   7       10.88        3.47      4.32 o
  10   3   7        4.03        0.07      4.10 o
  11   3   7        0.02       -4.10      4.10 o
  12   3   7       26.53       35.97      6.36 o
  13   3   7        1.34        1.80      5.38 o
  14   3   7        3.76        3.00      9.44 o
  15   3   7        0.70       -3.15      5.72 o
 -17   4   7       61.54       75.90      7.27 o
 -16   4   7        4.37       -1.02      4.81 o
 -15   4   7       28.04       25.62      5.35 o
 -14   4   7       34.82       47.22      5.52 o
 -13   4   7       10.07        7.34      4.19 o
 -12   4   7        4.02        3.34      3.65 o
 -11   4   7       38.04       43.23      4.44 o
 -10   4   7        1.30        0.25      2.27 o
  -9   4   7        0.72       -2.28      2.28 o
  -8   4   7      132.12      121.93      4.54 o
  -7   4   7       14.89       17.97      2.67 o
  -6   4   7       36.61       45.43      3.14 o
  -5   4   7      146.63      143.00      4.79 o
  -4   4   7      211.32      201.04      5.78 o
  -3   4   7        6.12        7.19      2.44 o
  -2   4   7       15.45       20.47      2.44 o
  -1   4   7      224.12      219.86      6.75 o
   0   4   7      275.96      287.08      9.27 o
   1   4   7      207.01      182.95      7.17 o
   2   4   7       19.95       16.14      3.56 o
   3   4   7        0.26        4.97      3.29 o
   4   4   7       55.23       59.28      4.36 o
   5   4   7      286.14      283.03     12.98 o
   6   4   7       82.33       94.18      5.26 o
   7   4   7       13.28        2.08      6.08 o
   8   4   7      304.11      278.21     11.24 o
   9   4   7       19.98       21.03      5.16 o
  10   4   7       71.93       74.29      8.09 o
  11   4   7        3.85       -3.42      4.49 o
  12   4   7        5.48        3.49      5.16 o
  13   4   7        8.22       13.40      6.26 o
  14   4   7        0.05       -2.84      6.02 o
 -16   5   7        3.77       -3.38      5.35 o
 -15   5   7        7.35       12.10      4.98 o
 -14   5   7        8.49        4.77      4.65 o
 -13   5   7        8.26        0.48      4.35 o
 -12   5   7       98.22       97.07      5.88 o
 -11   5   7        9.79        5.50      5.28 o
 -10   5   7       69.85       74.00      4.96 o
  -9   5   7       19.14       20.86      3.55 o
  -8   5   7      219.48      206.37      6.97 o
  -7   5   7       10.97       22.04      6.25 o
  -6   5   7        1.08       -3.81      3.81 o
  -5   5   7       12.19       17.14      5.38 o
  -4   5   7       34.82       37.25      6.45 o
  -3   5   7        7.36        5.73      3.43 o
  -2   5   7        1.55       -2.91      2.91 o
  -1   5   7        4.13        3.69      3.26 o
   0   5   7       72.02       76.40      5.48 o
   1   5   7       19.81       13.65      5.05 o
   2   5   7        7.17        1.08      3.70 o
   3   5   7       14.34       13.33      4.23 o
   4   5   7       94.40       91.47      4.92 o
   5   5   7       18.25       25.33      4.47 o
   6   5   7       15.79       11.80      4.63 o
   7   5   7        1.07       -3.60      4.49 o
   8   5   7        5.05        9.05      5.16 o
   9   5   7        1.28        2.34      4.49 o
  10   5   7       55.68       72.25     11.69 o
  11   5   7        6.84        2.91      5.16 o
  12   5   7        0.47        7.43      5.82 o
  13   5   7        0.05       -1.75      5.82 o
 -14   6   7        7.85        3.17      6.74 o
 -13   6   7       11.81       12.06      7.19 o
 -12   6   7       13.09       17.93      5.31 o
 -11   6   7       24.41       25.31      5.16 o
 -10   6   7       56.43       59.24      5.19 o
  -9   6   7       17.48       18.93      6.29 o
  -8   6   7        6.74        5.29      4.74 o
  -7   6   7        1.68        5.10      4.02 o
  -6   6   7       11.80       12.59      9.89 o
  -5   6   7       45.21       36.44      7.19 o
  -4   6   7        0.82       -0.77      4.32 o
  -3   6   7        6.07       13.28      5.38 o
  -2   6   7      226.75      176.46      9.72 o
  -1   6   7      107.26       96.95      7.93 o
   0   6   7       16.25       15.76      5.38 o
   1   6   7       51.41       45.44     10.79 o
   2   6   7       14.96       20.48      5.62 o
   3   6   7        0.33       -2.10      4.09 o
   4   6   7       27.04       33.73      8.54 o
   5   6   7      103.02      108.88     10.79 o
   6   6   7        8.23        3.25      5.31 o
   7   6   7       32.36       26.31      7.05 o
   8   6   7        4.87        5.85      4.97 o
   9   6   7        5.53        1.01      5.16 o
  10   6   7        2.05        5.80      7.64 o
  11   6   7        0.10        6.44      5.82 o
 -10   7   7        6.32       14.48      9.89 o
  -9   7   7        0.23       -3.93      7.64 o
  -8   7   7       27.06       23.12      6.13 o
  -7   7   7        6.36        0.90     10.79 o
  -6   7   7        0.10        4.50      9.89 o
  -5   7   7        0.27       -0.48      5.16 o
  -4   7   7       36.40       34.55      6.47 o
  -3   7   7        0.04        0.90      5.62 o
  -2   7   7        0.01       -1.27      5.38 o
  -1   7   7       40.61       50.24      7.63 o
   0   7   7       20.17       14.84      6.36 o
   1   7   7       28.95       26.12      6.65 o
   2   7   7       16.00       13.98      6.26 o
   3   7   7       84.19       86.68     17.98 o
   4   7   7        8.75        5.93      5.99 o
   5   7   7        1.71        3.36      5.82 o
   6   7   7        0.97       -5.05      7.64 o
   7   7   7        1.10       -5.30      5.44 o
   8   7   7        0.19       12.59      7.19 o
  -7   8   7        0.33       -5.40     11.69 o
  -6   8   7        9.29       11.69     12.59 o
  -5   8   7       12.99        8.22      6.47 o
  -4   8   7        8.79        7.56     10.34 o
  -3   8   7        2.85       -1.21      6.26 o
  -2   8   7       14.45       13.57      8.99 o
  -1   8   7       25.52       31.19      7.63 o
   0   8   7       15.12        8.99      6.99 o
   1   8   7        0.70       -3.85      6.65 o
   2   8   7       35.66       29.56      7.93 o
   3   8   7       14.59       13.19      7.55 o
   4   8   7        0.01       -6.47      6.47 o
 -18   0   8        1.38       -7.19      8.99 o
 -16   0   8       27.99       23.38      8.99 o
 -14   0   8       83.80       80.03     10.79 o
 -12   0   8      381.55      353.56     10.42 o
 -10   0   8      546.96      511.70     11.55 o
  -8   0   8      206.34      204.20      5.96 o
  -6   0   8       36.56       32.97      2.67 o
  -4   0   8     1561.96     1480.08     27.35 o
  -2   0   8      104.53       86.39      3.18 o
   0   0   8     3593.02     3526.24     50.84 o
   2   0   8        1.23       -1.12      1.38 o
   4   0   8       15.59        9.07      2.18 o
   6   0   8       37.14       47.37      4.60 o
   8   0   8        3.96        9.80      8.92 o
  10   0   8       41.38       37.82      7.13 o
  12   0   8       50.47       76.43     11.69 o
  14   0   8        0.37       -8.09      8.09 o
  16   0   8        2.18       -0.90      9.89 o
 -19   1   8        2.93        8.99      7.63 o
 -18   1   8        0.18       -6.29      6.29 o
 -17   1   8       37.42       46.18     13.04 o
 -16   1   8       38.07       43.53      6.06 o
 -15   1   8      135.37      131.59      6.64 o
 -14   1   8       81.26       82.14      5.52 o
 -13   1   8       27.39       30.50      3.83 o
 -12   1   8        0.22       -1.35      2.43 o
 -11   1   8       16.97       20.96      2.90 o
 -10   1   8      289.08      286.15      6.66 o
  -9   1   8        1.92       -0.95      1.86 o
  -8   1   8       61.31       78.22      2.88 o
  -7   1   8        7.25        7.95      1.56 o
  -6   1   8      795.07      750.91     13.22 o
  -5   1   8      265.62      250.97      4.42 o
  -4   1   8      118.47      125.45      2.98 o
  -3   1   8      105.79       97.11      2.43 o
  -2   1   8        8.87        5.25      1.14 o
  -1   1   8       24.59       26.30      1.53 o
   0   1   8       10.43        5.79      1.73 o
   1   1   8     4063.17     3868.47     43.00 o
   2   1   8        0.48       -1.47      1.47 o
   3   1   8      143.37      141.85      3.11 o
   4   1   8        5.81        3.52      1.50 o
   5   1   8        7.84        6.43      1.79 o
   6   1   8        5.46        6.01      2.37 o
   7   1   8       47.18       48.89      3.76 o
   8   1   8       55.08       50.38      3.90 o
   9   1   8       38.77       31.61      3.75 o
  10   1   8        0.02        1.22      3.16 o
  11   1   8      172.18      168.70      7.68 o
  12   1   8        0.12       -1.17      3.70 o
  13   1   8        2.48        3.71      3.89 o
  14   1   8        0.08        2.60      6.02 o
  15   1   8       11.74        6.38      7.64 o
  16   1   8        0.76       -7.19      8.99 o
 -19   2   8       11.35       19.61      5.99 o
 -18   2   8       27.60       28.34      6.65 o
 -17   2   8        0.09       -4.97      4.97 o
 -16   2   8       10.21       10.96      4.97 o
 -15   2   8        0.46        2.74      4.09 o
 -14   2   8       13.91       23.53      4.49 o
 -13   2   8      179.10      162.56      6.25 o
 -12   2   8        2.88        3.02      2.56 o
 -11   2   8       53.43       51.42      3.39 o
 -10   2   8      214.32      206.96      5.62 o
  -9   2   8       57.68       62.89      3.20 o
  -8   2   8      334.22      307.32      6.29 o
  -7   2   8       10.08       10.11      1.84 o
  -6   2   8        0.19       -0.09      1.47 o
  -5   2   8      157.57      153.44      3.66 o
  -4   2   8      214.19      190.84      3.56 o
  -3   2   8        2.66        3.34      1.27 o
  -2   2   8      234.38      241.16      4.04 o
  -1   2   8        0.20       -0.52      1.23 o
   0   2   8       94.50      105.65      2.51 o
   1   2   8        0.21       -0.09      1.06 o
   2   2   8        8.67        2.41      1.38 o
   3   2   8        9.83        7.74      2.00 o
   4   2   8      135.95      127.45      4.26 o
   5   2   8      327.81      316.37      7.41 o
   6   2   8        1.14       -2.22      2.22 o
   7   2   8      104.56      100.05      4.89 o
   8   2   8       50.69       52.56      4.72 o
   9   2   8       33.21       33.95      4.22 o
  10   2   8        0.45       -3.56      3.56 o
  11   2   8        0.79       -1.35      4.45 o
  12   2   8        6.00        1.92      4.95 o
  13   2   8       33.17       39.03      6.65 o
  14   2   8        3.81        4.07      5.38 o
  15   2   8        2.48        0.30      5.62 o
 -18   3   8        0.25        0.44      5.42 o
 -17   3   8       49.73       72.30      6.59 o
 -16   3   8        7.80        5.04      4.72 o
 -15   3   8       41.43       52.49      5.68 o
 -14   3   8        1.55       -1.20      6.85 o
 -13   3   8      147.57      134.20      8.22 o
 -12   3   8       74.19       84.53      5.11 o
 -11   3   8        0.99        0.56      2.66 o
 -10   3   8       42.46       32.88      3.38 o
  -9   3   8       56.65       56.45      3.49 o
  -8   3   8       80.86       66.13      4.76 o
  -7   3   8       38.15       43.34      2.95 o
  -6   3   8      441.59      431.99      8.50 o
  -5   3   8       62.20       61.79      3.25 o
  -4   3   8       22.94       26.98      2.25 o
  -3   3   8      705.51      653.77     11.18 o
  -2   3   8       19.70       17.08      2.59 o
  -1   3   8        4.94        3.89      1.55 o
   0   3   8       22.87       27.07      2.68 o
   1   3   8        2.96        6.47      1.87 o
   2   3   8       19.92       23.10      2.25 o
   3   3   8      100.15       86.40      3.62 o
   4   3   8       26.84       28.14      4.25 o
   5   3   8        6.78        4.69      2.63 o
   6   3   8       31.44       32.45      3.89 o
   7   3   8       52.22       67.66      6.29 o
   8   3   8        1.28       -4.11      4.32 o
   9   3   8        0.09       -4.20      4.74 o
  10   3   8        5.19       -1.32      4.74 o
  11   3   8        0.50        0.00      4.97 o
  12   3   8        0.26       -0.45      5.09 o
  13   3   8        4.37        0.53      6.29 o
  14   3   8        6.71        9.89      6.36 o
  15   3   8        6.41        4.50      8.99 o
 -17   4   8        0.07       -1.78      5.35 o
 -16   4   8        2.25        2.45      5.06 o
 -15   4   8       10.53       11.77      5.06 o
 -14   4   8        9.99        4.12      4.19 o
 -13   4   8       72.58       57.69      5.61 o
 -12   4   8        0.35       -3.33      3.33 o
 -11   4   8       32.07       29.42      4.02 o
 -10   4   8       20.81       20.75      3.16 o
  -9   4   8       17.68       17.39      2.79 o
  -8   4   8       72.91       85.89      4.24 o
  -7   4   8        0.27        0.75      2.47 o
  -6   4   8       28.22       29.91      2.87 o
  -5   4   8      187.41      174.43      5.43 o
  -4   4   8       64.65       70.91      3.31 o
  -3   4   8       99.39       98.79      4.75 o
  -2   4   8       67.60       61.21      3.97 o
  -1   4   8        4.85        2.42      2.91 o
   0   4   8        6.09        4.20      3.66 o
   1   4   8        0.72       -3.15      6.74 o
   2   4   8      157.76      153.97      8.63 o
   3   4   8       10.40        2.31      3.50 o
   4   4   8       18.24       16.92      3.60 o
   5   4   8       17.34       26.11      5.08 o
   6   4   8      493.02      509.65     33.72 o
   7   4   8        0.01        6.35      4.97 o
   8   4   8        0.65       -0.77      4.32 o
   9   4   8        0.11       -4.32      4.32 o
  10   4   8       15.33        8.29      5.62 o
  11   4   8        0.36       -4.97      4.97 o
  12   4   8        0.12        1.20      5.62 o
  13   4   8        1.00       -4.45      5.82 o
 -15   5   8       30.94       31.83      5.76 o
 -14   5   8        0.01       -3.47      4.44 o
 -13   5   8        5.46        3.52      4.44 o
 -12   5   8        0.47        0.59      4.95 o
 -11   5   8        0.78        2.39      3.81 o
 -10   5   8        0.07       -1.73      3.45 o
  -9   5   8       19.28       14.42      3.96 o
  -8   5   8        4.95       13.53      3.89 o
  -7   5   8       40.75       43.71      4.53 o
  -6   5   8       24.65       25.66      5.40 o
  -5   5   8      228.31      213.46      8.72 o
  -4   5   8       15.53       14.36      3.81 o
  -3   5   8        3.54       -1.35      4.45 o
  -2   5   8       13.76       12.59      3.96 o
  -1   5   8        5.63        0.57      3.43 o
   0   5   8        5.35        1.95      3.79 o
   1   5   8       36.72       35.66      4.72 o
   2   5   8       10.66       13.92      4.23 o
   3   5   8       10.42        8.76      6.20 o
   4   5   8       16.05       10.74      5.40 o
   5   5   8      101.82       83.40      7.32 o
   6   5   8        4.60        6.07      5.40 o
   7   5   8       15.15       16.23      5.82 o
   8   5   8       10.81       10.26      5.16 o
   9   5   8        0.27        3.76      5.16 o
  10   5   8        0.04       -2.22      5.16 o
  11   5   8        2.55       -1.40      5.62 o
  12   5   8        1.89        7.96      6.26 o
 -14   6   8        0.02       -2.70      7.19 o
 -13   6   8        1.13       -1.38      5.16 o
 -12   6   8       12.65       13.34      6.74 o
 -11   6   8       28.19       35.81      5.82 o
 -10   6   8       61.00       62.39      5.64 o
  -9   6   8       10.25       18.26      4.83 o
  -8   6   8        4.59        3.60      4.74 o
  -7   6   8        5.08        0.22      4.63 o
  -6   6   8       11.47       14.99      6.29 o
  -5   6   8        3.93       -1.80      8.99 o
  -4   6   8       53.01       46.76     10.79 o
  -3   6   8        3.42        5.90      4.97 o
  -2   6   8        0.12        4.22      5.84 o
  -1   6   8      104.18      105.88      8.19 o
   0   6   8       22.56       11.24      5.72 o
   1   6   8        1.02       -1.44      4.74 o
   2   6   8        6.82       -1.69      4.97 o
   3   6   8       39.43       33.05      6.47 o
   4   6   8        8.65        8.73      5.16 o
   5   6   8        0.49        3.85      5.31 o
   6   6   8      151.55      152.35      7.12 o
   7   6   8        1.96        1.65      4.84 o
   8   6   8        1.01       -3.60      4.97 o
   9   6   8        2.03        5.61      5.38 o
  10   6   8        0.04        2.60      5.62 o
 -11   7   8        5.17       13.49      6.29 o
 -10   7   8        0.53        0.60      5.63 o
  -9   7   8        6.75        6.47      5.54 o
  -8   7   8        1.95        2.93      5.44 o
  -7   7   8        1.15       -4.20      4.83 o
  -6   7   8        0.00       -5.31      5.31 o
  -5   7   8       34.57       29.67     11.69 o
  -4   7   8        9.30        7.38      5.82 o
  -3   7   8       15.47        7.95      6.02 o
  -2   7   8       15.79       18.71      6.65 o
  -1   7   8        3.23        3.15      5.72 o
   0   7   8       86.33      105.79     12.59 o
   1   7   8        4.10        4.73      6.02 o
   2   7   8        8.65        2.38      7.64 o
   3   7   8        0.19       -0.70      5.62 o
   4   7   8        8.21        6.38      6.26 o
   5   7   8        5.37        3.96     11.69 o
   6   7   8        0.71       -2.56      9.44 o
   7   7   8        0.00       -7.19      7.19 o
  -5   8   8        4.04        7.19     11.69 o
  -4   8   8        3.25        2.70     11.69 o
  -3   8   8        3.42       -2.95      6.47 o
  -2   8   8        2.73        5.99      6.65 o
  -1   8   8        0.51        8.09      8.09 o
   0   8   8        3.60        7.19      6.99 o
   1   8   8       17.86       21.81      8.09 o
   2   8   8        8.54        4.01      6.91 o
 -19   0   9       55.76       47.66     13.49 o
 -17   0   9        9.83       18.88      9.89 o
 -15   0   9        8.81        5.40      7.19 o
 -13   0   9      368.59      368.36     17.54 o
 -11   0   9        3.35       -2.36      3.11 o
  -9   0   9        0.72       -2.32      2.32 o
  -7   0   9       58.93       57.11      3.12 o
  -5   0   9       48.02       63.65      3.67 o
  -3   0   9     3297.48     3337.52     58.20 o
  -1   0   9     1053.68      979.42     25.00 o
   1   0   9        0.15       -1.60      1.60 o
   3   0   9      373.92      369.84      8.95 o
   5   0   9        6.20        9.33      3.11 o
   7   0   9      101.87       96.92      7.68 o
   9   0   9       84.49      113.53      8.95 o
  11   0   9       96.62      105.21     12.59 o
  13   0   9        4.00        5.40      8.09 o
  15   0   9       11.14       19.78     10.79 o
 -19   1   9       30.44       22.48     11.69 o
 -18   1   9        9.21       10.05      7.29 o
 -17   1   9        4.62        3.79      6.02 o
 -16   1   9       92.25      100.75      6.08 o
 -15   1   9       23.42       24.61      4.47 o
 -14   1   9        4.29       -1.82      3.56 o
 -13   1   9      160.52      150.36      6.28 o
 -12   1   9      381.58      365.47      8.95 o
 -11   1   9        4.50        7.38      3.28 o
 -10   1   9      320.87      297.42      6.98 o
  -9   1   9       57.22       66.07      3.58 o
  -8   1   9      348.45      340.99      6.31 o
  -7   1   9       93.08       84.25      3.29 o
  -6   1   9        2.08        1.14      1.52 o
  -5   1   9       90.93       95.32      2.83 o
  -4   1   9       43.02       47.79      2.56 o
  -3   1   9       77.92       81.51      2.63 o
  -2   1   9      154.75      142.10      3.13 o
  -1   1   9        1.84        0.65      1.44 o
   0   1   9      363.06      353.63      5.94 o
   1   1   9        7.77        4.99      1.42 o
   2   1   9      564.00      516.36      7.95 o
   3   1   9        2.16        0.20      1.46 o
   4   1   9       52.58       46.82      2.89 o
   5   1   9       55.59       48.76      3.00 o
   6   1   9      140.63      148.64      5.36 o
   7   1   9        7.36        2.27      2.79 o
   8   1   9      170.02      178.67      8.25 o
   9   1   9        3.17        6.19      3.89 o
  10   1   9        0.04        0.48      3.49 o
  11   1   9        8.54       15.56      4.23 o
  12   1   9       32.47       39.87      5.12 o
  13   1   9        0.86       -3.81      3.81 o
  14   1   9        6.33        4.95     11.24 o
  15   1   9       12.43       17.09      9.89 o
 -18   2   9       54.88       65.99      7.32 o
 -17   2   9        2.85       -4.97      4.97 o
 -16   2   9        2.60       -3.96      4.74 o
 -15   2   9       24.39       22.39      4.64 o
 -14   2   9      245.73      249.09      9.18 o
 -13   2   9       70.45       81.82      5.88 o
 -12   2   9        7.00        4.74      2.83 o
 -11   2   9        0.05       -0.16      2.38 o
 -10   2   9       29.51       30.12      3.05 o
  -9   2   9       28.33       25.37      2.66 o
  -8   2   9      173.25      169.46      4.61 o
  -7   2   9       25.10       20.36      2.23 o
  -6   2   9        1.69       -0.69      1.63 o
  -5   2   9      721.20      695.98     10.23 o
  -4   2   9       50.25       48.14      2.42 o
  -3   2   9       22.59       22.49      1.83 o
  -2   2   9      180.54      188.40      4.16 o
  -1   2   9       33.23       42.04      2.69 o
   0   2   9      286.53      257.78      4.71 o
   1   2   9      168.07      140.99      3.34 o
   2   2   9       57.65       46.62      3.00 o
   3   2   9      365.52      345.94      7.00 o
   4   2   9      440.25      413.72      8.06 o
   5   2   9       39.45       38.19      3.25 o
   6   2   9      149.89      139.48      5.54 o
   7   2   9       26.09       29.15      3.72 o
   8   2   9       28.09       25.68      3.72 o
   9   2   9        2.68        0.90      4.45 o
  10   2   9        5.40        1.86      4.74 o
  11   2   9        0.05        5.40      6.29 o
  12   2   9        6.22        4.05      5.09 o
  13   2   9        1.32        2.30      5.62 o
  14   2   9        7.46        3.50      5.62 o
  15   2   9        4.22        0.70      5.84 o
 -18   3   9       23.06       15.58      5.97 o
 -17   3   9        0.11        8.63      5.85 o
 -16   3   9       53.60       78.40      6.94 o
 -15   3   9       13.44       11.26      4.81 o
 -14   3   9        6.94        7.26      4.43 o
 -13   3   9       32.15       28.25      4.72 o
 -12   3   9        4.43        3.36      3.39 o
 -11   3   9        5.87       -1.17      3.17 o
 -10   3   9      118.65      120.93      5.01 o
  -9   3   9        0.01        0.10      2.40 o
  -8   3   9        0.47       -0.70      2.20 o
  -7   3   9       24.87       28.82      2.87 o
  -6   3   9      295.79      275.64      6.55 o
  -5   3   9       19.06       17.54      2.60 o
  -4   3   9        0.32       -0.37      1.98 o
  -3   3   9      118.53      121.91      3.68 o
  -2   3   9       20.30       18.71      1.95 o
  -1   3   9        4.34        6.51      2.10 o
   0   3   9       71.68       62.17      3.25 o
   1   3   9       35.36       34.65      2.88 o
   2   3   9       10.75       14.25      2.22 o
   3   3   9        5.76        5.96      2.60 o
   4   3   9        0.01       -2.44      2.44 o
   5   3   9        9.47        4.87      3.11 o
   6   3   9      119.69      135.49      8.19 o
   7   3   9       32.88       33.18      6.02 o
   8   3   9      133.72      123.08      8.19 o
   9   3   9       23.77        3.37      4.97 o
  10   3   9       26.16       17.09      6.29 o
  11   3   9       12.39       10.99      6.29 o
  12   3   9       29.05       32.19      6.99 o
  13   3   9       12.85        8.00      6.02 o
  14   3   9        0.00       -4.05      5.72 o
 -17   4   9        0.78       -3.82      5.59 o
 -16   4   9       23.42       20.68      5.68 o
 -15   4   9       62.80       67.59      6.74 o
 -14   4   9        2.07        3.74      4.27 o
 -13   4   9       27.53       26.43      4.81 o
 -12   4   9       15.12       12.53      4.86 o
 -11   4   9        7.84        9.46      4.41 o
 -10   4   9       21.65       16.38      3.03 o
  -9   4   9       24.29       23.62      3.13 o
  -8   4   9      237.00      227.46      6.36 o
  -7   4   9      319.60      291.86      7.13 o
  -6   4   9       32.93       35.58      3.55 o
  -5   4   9       15.73       10.59      2.86 o
  -4   4   9      222.78      190.64      5.68 o
  -3   4   9       80.66       83.02      5.41 o
  -2   4   9       17.64        9.49      3.10 o
  -1   4   9        2.24        0.85      3.26 o
   0   4   9        0.79        0.49      3.26 o
   1   4   9      114.08      106.65      6.11 o
   2   4   9        0.60       -3.37      3.37 o
   3   4   9       82.50       86.47      5.32 o
   4   4   9        7.80        5.93      3.42 o
   5   4   9       17.02       46.33      8.16 o
   6   4   9       52.74       72.88      5.95 o
   7   4   9        1.45        2.64      4.97 o
   8   4   9       28.44       20.40      6.02 o
   9   4   9        0.72       -3.36      4.74 o
  10   4   9       11.45        9.49      7.64 o
  11   4   9        1.51        4.10      5.62 o
  12   4   9        4.88        0.99      6.02 o
  13   4   9        0.42       -0.05      7.64 o
 -15   5   9        4.87        5.49      4.98 o
 -14   5   9       20.36       13.53      5.42 o
 -13   5   9       20.97       24.10      5.26 o
 -12   5   9        4.74        5.70      4.74 o
 -11   5   9       37.16       32.44      4.57 o
 -10   5   9        1.06        4.35      3.60 o
  -9   5   9        3.33        3.62      4.02 o
  -8   5   9      155.36      159.43      7.12 o
  -7   5   9        1.67        4.17      3.89 o
  -6   5   9       72.58       68.87      6.65 o
  -5   5   9       66.04       71.81      5.78 o
  -4   5   9       21.57       18.46      5.19 o
  -3   5   9       16.83       15.72      4.23 o
  -2   5   9       55.32       63.03      5.66 o
  -1   5   9        0.22       -0.24      4.74 o
   0   5   9        2.19        0.06      4.74 o
   1   5   9       84.08       78.61      7.78 o
   2   5   9      156.73      134.41      9.29 o
   3   5   9       45.89       44.06      8.09 o
   4   5   9       99.13       93.52      9.89 o
   5   5   9        5.05        4.50      6.29 o
   6   5   9       46.42       38.67      8.09 o
   7   5   9        6.97        8.99      7.19 o
   8   5   9       10.82        8.14      5.82 o
   9   5   9        0.94       -4.02      5.16 o
  10   5   9        1.36        0.99      5.82 o
  11   5   9        0.11        0.67      6.26 o
 -13   6   9       29.87       33.12      6.47 o
 -12   6   9       20.07       26.42      5.82 o
 -11   6   9       35.12       39.46      6.29 o
 -10   6   9       18.11       15.18      5.06 o
  -9   6   9        0.86       -5.40      5.40 o
  -8   6   9       17.21       22.24      5.44 o
  -7   6   9       24.47       29.20      6.74 o
  -6   6   9        0.36        1.12      4.63 o
  -5   6   9       46.83       46.71      6.65 o
  -4   6   9       31.66       28.20      5.82 o
  -3   6   9       64.94       63.85     11.69 o
  -2   6   9        0.84       -5.40      7.19 o
  -1   6   9        0.00       -7.19      7.19 o
   0   6   9       21.00       19.78      5.72 o
   1   6   9        4.50        3.39      5.38 o
   2   6   9        8.19        7.67      5.38 o
   3   6   9       23.80       41.67     14.39 o
   4   6   9        8.54        7.69      5.62 o
   5   6   9       23.28       30.01      6.91 o
   6   6   9        1.04        0.19      5.82 o
   7   6   9        0.34       -4.74      4.74 o
   8   6   9        0.23        0.85      5.38 o
   9   6   9        6.18       13.58      6.02 o
 -10   7   9       12.04        5.28      6.35 o
  -9   7   9       74.53       79.34      8.44 o
  -8   7   9       31.08       27.61      6.94 o
  -7   7   9        2.74        4.92      5.44 o
  -6   7   9        0.93        1.10      5.31 o
  -5   7   9        1.50       -1.70      5.62 o
  -4   7   9        4.45        2.17      5.16 o
  -3   7   9        0.16       -2.70      8.99 o
  -2   7   9       35.89       27.88     10.79 o
  -1   7   9        7.80        5.40      6.36 o
   0   7   9        0.01        5.40      6.36 o
   1   7   9       68.46       76.11     20.23 o
   2   7   9        0.27        3.60      6.36 o
   3   7   9        0.00        2.43      6.26 o
   4   7   9        0.80       -4.18      6.26 o
   5   7   9        2.44        8.35      6.47 o
   6   7   9        2.12       -5.82      5.82 o
  -3   8   9        0.58       -0.90     10.79 o
  -2   8   9        0.31        9.89     10.79 o
  -1   8   9        3.09        8.33      7.29 o
 -18   0  10        3.73       10.79      9.89 o
 -16   0  10       76.95       83.63     12.59 o
 -14   0  10       29.69       25.18      8.09 o
 -12   0  10      320.25      322.48     11.44 o
 -10   0  10       58.00       50.24      4.11 o
  -8   0  10       26.01       25.15      2.99 o
  -6   0  10       64.32       61.91      3.22 o
  -4   0  10      601.24      538.91     11.77 o
  -2   0  10        0.68       -1.42      1.86 o
   0   0  10       63.76       60.65      3.82 o
   2   0  10       10.70       14.90      2.73 o
   4   0  10      112.08      111.29      5.95 o
   6   0  10       21.37       15.95      8.32 o
   8   0  10        2.30       -2.29      4.33 o
  10   0  10      124.27      125.89     13.49 o
  12   0  10       25.80       16.19      9.89 o
  14   0  10        4.82        6.29      9.89 o
 -19   1  10        1.15        5.40     10.79 o
 -18   1  10        2.25        2.70      8.99 o
 -17   1  10        9.54        9.89      4.11 o
 -16   1  10       23.40       20.48      4.57 o
 -15   1  10        3.15        0.09      3.70 o
 -14   1  10        0.14       -1.04      3.43 o
 -13   1  10       52.39       47.17      4.36 o
 -12   1  10        0.04        2.91      3.16 o
 -11   1  10      330.37      307.50      7.58 o
 -10   1  10       11.38       10.77      2.77 o
  -9   1  10      148.55      127.67      4.59 o
  -8   1  10        0.50       -1.34      1.68 o
  -7   1  10        7.74        6.18      1.88 o
  -6   1  10        1.72        0.60      1.55 o
  -5   1  10       29.50       28.06      2.16 o
  -4   1  10       26.37       25.13      1.95 o
  -3   1  10        5.08       14.59      2.62 o
  -2   1  10      537.74      499.46      7.83 o
  -1   1  10     1096.81     1036.18     14.32 o
   0   1  10       30.35       28.93      2.19 o
   1   1  10       29.30       26.66      2.12 o
   2   1  10       50.26       47.16      2.61 o
   3   1  10        0.04       -1.57      1.57 o
   4   1  10       27.22       26.92      2.61 o
   5   1  10        8.03       15.36      2.55 o
   6   1  10      223.30      213.70      6.71 o
   7   1  10        3.21       -0.58      4.35 o
   8   1  10        0.09       -3.16      3.16 o
   9   1  10       39.24       51.93      5.19 o
  10   1  10        0.40       -2.34      3.70 o
  11   1  10       13.65       11.94      4.61 o
  12   1  10        0.02        1.99      4.35 o
  13   1  10       21.26       29.15      7.63 o
  14   1  10        1.15       -0.90      8.99 o
 -18   2  10       13.55       -1.94      5.82 o
 -17   2  10       10.51       12.31      6.02 o
 -16   2  10        0.80       -3.99      4.97 o
 -15   2  10        1.27       -3.73      3.73 o
 -14   2  10       58.74       71.97      6.06 o
 -13   2  10        5.17       11.47      4.06 o
 -12   2  10      116.61      107.61      6.41 o
 -11   2  10       18.84       21.34      4.41 o
 -10   2  10      107.49      106.38      4.86 o
  -9   2  10        1.30        4.01      3.11 o
  -8   2  10      345.87      350.69      7.09 o
  -7   2  10       66.26       69.22      3.26 o
  -6   2  10       51.57       54.50      3.30 o
  -5   2  10       55.87       57.34      3.04 o
  -4   2  10       89.95       77.21      3.32 o
  -3   2  10      252.41      258.77      5.50 o
  -2   2  10        0.11       -1.79      1.79 o
  -1   2  10      102.87      106.21      3.55 o
   0   2  10        0.04       -0.18      1.79 o
   1   2  10      150.97      147.10      3.95 o
   2   2  10        0.35       -2.27      3.37 o
   3   2  10      248.15      246.06      6.46 o
   4   2  10      185.30      160.35      5.30 o
   5   2  10       63.92       67.63      5.10 o
   6   2  10      132.53      115.70      6.08 o
   7   2  10       32.02       40.03      4.95 o
   8   2  10       34.30       43.26      8.99 o
   9   2  10       12.31       13.04      5.09 o
  10   2  10       27.59       29.13      6.02 o
  11   2  10        0.92       -5.09      5.09 o
  12   2  10       17.00       15.85      6.02 o
  13   2  10        1.52       -1.75      5.38 o
  14   2  10       12.97       15.87      6.26 o
 -17   3  10        0.81        1.91      5.06 o
 -16   3  10        4.65        0.41      7.94 o
 -15   3  10        1.15        0.42      4.52 o
 -14   3  10       10.42        3.34      5.45 o
 -13   3  10       52.01       56.43      5.59 o
 -12   3  10        0.25        2.32      3.65 o
 -11   3  10       11.39        5.35      3.75 o
 -10   3  10       23.21       21.68      3.55 o
  -9   3  10        0.33       -2.48      2.48 o
  -8   3  10      168.92      164.01      5.35 o
  -7   3  10      105.94      113.08      4.54 o
  -6   3  10        7.80       11.81      2.82 o
  -5   3  10       73.68       76.47      3.89 o
  -4   3  10       25.26       29.98      2.86 o
  -3   3  10      242.55      229.54      5.67 o
  -2   3  10        7.82       10.33      2.60 o
  -1   3  10       93.57       96.97      4.06 o
   0   3  10       29.67       28.39      2.74 o
   1   3  10       19.08       17.03      2.96 o
   2   3  10       40.66       47.58      3.82 o
   3   3  10      283.75      291.15      7.79 o
   4   3  10        0.07       -0.73      2.86 o
   5   3  10       51.35       68.50      7.38 o
   6   3  10      140.47      152.45      9.20 o
   7   3  10        2.32        8.36      5.38 o
   8   3  10       52.22       74.97      7.93 o
   9   3  10       34.70       33.47      6.26 o
  10   3  10       12.19       18.51      6.02 o
  11   3  10        6.98        8.99      5.62 o
  12   3  10        7.36        6.01      6.02 o
  13   3  10        0.92        4.50      6.02 o
 -16   4  10       10.69        8.17      5.59 o
 -15   4  10        0.07       -4.72      4.72 o
 -14   4  10       19.09       19.13      5.06 o
 -13   4  10        6.35        0.03      4.19 o
 -12   4  10       44.16       35.81      5.06 o
 -11   4  10       23.89       25.62      4.61 o
 -10   4  10       49.66       51.32      4.51 o
  -9   4  10        9.15        3.03      2.90 o
  -8   4  10       76.66       92.56      4.54 o
  -7   4  10      193.08      204.27      6.78 o
  -6   4  10      348.72      351.26      9.14 o
  -5   4  10        1.57        0.39      2.64 o
  -4   4  10        7.25        4.63      3.29 o
  -3   4  10       25.17       22.94      4.35 o
  -2   4  10        1.07        0.74      3.56 o
  -1   4  10       43.14       40.47      4.72 o
   0   4  10       77.09       78.64      8.57 o
   1   4  10       28.92       30.04      4.72 o
   2   4  10       11.04        8.99      3.96 o
   3   4  10       23.26       34.17      4.83 o
   4   4  10       29.62       31.93      4.83 o
   5   4  10       13.84       11.13      4.35 o
   6   4  10       23.61       25.47      6.26 o
   7   4  10        5.25       -3.43      9.44 o
   8   4  10        0.04       -1.57      4.97 o
   9   4  10       10.39        5.96      6.02 o
  10   4  10       26.58       19.74      6.26 o
  11   4  10        1.82        0.00      6.02 o
  12   4  10        0.22       -2.93      6.02 o
 -15   5  10        2.25        0.00      5.25 o
 -14   5  10       10.80        9.79      4.98 o
 -13   5  10        0.03       -1.00      4.57 o
 -12   5  10       60.29       69.89      6.34 o
 -11   5  10       35.95       30.66      5.82 o
 -10   5  10        3.56       -2.88      7.64 o
  -9   5  10       34.15       31.57      5.06 o
  -8   5  10        0.00        5.93      5.17 o
  -7   5  10      156.24      154.37     10.03 o
  -6   5  10        2.53        1.48      4.02 o
  -5   5  10        1.45       -1.85      3.54 o
  -4   5  10        0.08       -3.37      3.37 o
  -3   5  10        0.46       -3.56      3.56 o
  -2   5  10        0.11        0.50      3.81 o
  -1   5  10       77.14       72.50      8.40 o
   0   5  10       18.90       16.96      4.83 o
   1   5  10        6.20        4.50      5.09 o
   2   5  10       39.56       27.87      6.74 o
   3   5  10        4.45        0.45      4.97 o
   4   5  10        6.85        9.63      5.38 o
   5   5  10       64.25       81.85      8.54 o
   6   5  10        1.07       -6.29      6.29 o
   7   5  10        1.54        0.20      5.62 o
   8   5  10        6.90       12.97      6.47 o
   9   5  10        1.78       -3.10      5.62 o
  10   5  10        0.27        0.00      6.74 o
 -13   6  10        0.27       -2.37      5.82 o
 -12   6  10        0.86        2.60      5.62 o
 -11   6  10       11.96        7.04      8.54 o
 -10   6  10        1.33       -2.70      6.29 o
  -9   6  10        0.68       -3.30      4.83 o
  -8   6  10        9.43        6.34      5.44 o
  -7   6  10        0.02        4.20      4.95 o
  -6   6  10      156.26      158.52     15.29 o
  -5   6  10       13.27       15.83      5.99 o
  -4   6  10       11.57        6.09      5.62 o
  -3   6  10       54.17       48.45      6.91 o
  -2   6  10        2.09       -1.80      4.97 o
  -1   6  10        0.50       -4.65      5.38 o
   0   6  10        7.63        5.40      5.38 o
   1   6  10        7.98       13.49      8.99 o
   2   6  10       40.12       35.97      9.89 o
   3   6  10        0.47       -7.19      8.09 o
   4   6  10        0.01       -7.19      7.19 o
   5   6  10       13.15       18.88      8.99 o
   6   6  10        5.81        4.02      5.38 o
   7   6  10        0.27       -4.28      5.38 o
   8   6  10        1.08       -7.19      7.19 o
  -9   7  10        0.20       -1.20      5.63 o
  -8   7  10        0.39       -3.33      5.54 o
  -7   7  10       14.13       10.14      6.25 o
  -6   7  10        5.47        5.93      5.99 o
  -5   7  10        7.51       -1.94      5.82 o
  -4   7  10        0.03       -2.22      5.16 o
  -3   7  10        0.27       -3.36      5.82 o
  -2   7  10       28.51       31.32      7.29 o
  -1   7  10       12.37       17.82      6.91 o
   0   7  10       24.09       32.37     11.69 o
   1   7  10        5.68       -8.99      8.99 o
   2   7  10       12.83        5.40      9.89 o
   3   7  10        0.05       -7.19      8.09 o
   4   7  10        0.41       -8.09      8.09 o
   5   7  10        4.15        8.99      8.99 o
 -17   0  11        5.97        2.70      8.99 o
 -15   0  11        1.16       -6.29      8.09 o
 -13   0  11      264.72      247.40      9.65 o
 -11   0  11       73.48       74.62      5.82 o
  -9   0  11       14.42       15.11      3.26 o
  -7   0  11       86.47       77.08      4.15 o
  -5   0  11        0.27       -1.93      1.93 o
  -3   0  11      278.83      288.50      6.95 o
  -1   0  11        4.95        1.98      2.28 o
   1   0  11        3.65        9.28      2.79 o
   3   0  11        3.73        5.80      3.26 o
   5   0  11      106.87      108.76      6.30 o
   7   0  11        3.17       -0.53      3.73 o
   9   0  11      113.43      129.34      7.63 o
  11   0  11       51.25       69.24     12.59 o
  13   0  11        8.92        8.09      8.99 o
 -18   1  11        0.36        1.80      8.99 o
 -17   1  11        1.44       -3.42      4.49 o
 -16   1  11       13.17       13.45      4.47 o
 -15   1  11        7.45        4.42      4.23 o
 -14   1  11       46.01       48.21      5.01 o
 -13   1  11        0.58        0.04      3.16 o
 -12   1  11       36.03       37.49      4.24 o
 -11   1  11       28.12       27.93      3.67 o
 -10   1  11      146.90      151.99      5.20 o
  -9   1  11        0.00       -2.29      2.29 o
  -8   1  11       78.43       64.66      3.29 o
  -7   1  11       57.86       64.44      3.10 o
  -6   1  11      310.11      307.51      5.92 o
  -5   1  11       30.42       34.52      2.47 o
  -4   1  11      193.75      205.98      4.61 o
  -3   1  11        0.18       -0.14      1.90 o
  -2   1  11      165.03      160.32      3.83 o
  -1   1  11        1.66        1.71      1.67 o
   0   1  11      487.07      501.17      8.14 o
   1   1  11       25.10       24.59      2.42 o
   2   1  11       22.76       27.70      2.47 o
   3   1  11      136.24      147.23      4.47 o
   4   1  11       44.63       42.63      3.60 o
   5   1  11       39.16       45.96      3.42 o
   6   1  11        0.31        1.14      2.89 o
   7   1  11        7.15        4.78      3.51 o
   8   1  11        0.38       -0.21      3.50 o
   9   1  11        0.20       -0.43      3.79 o
  10   1  11       22.78       29.20      5.29 o
  11   1  11        0.63       -2.89      4.09 o
  12   1  11        6.72        7.89      5.62 o
  13   1  11        0.89        1.80      8.99 o
  14   1  11       12.20        9.89     10.79 o
 -18   2  11        0.32       -3.50      5.62 o
 -17   2  11       41.55       42.61      6.91 o
 -16   2  11       16.74       14.48      6.02 o
 -15   2  11        7.16        5.16      4.27 o
 -14   2  11        3.24        1.20      4.19 o
 -13   2  11       88.49       78.25      6.15 o
 -12   2  11       23.49       19.20      4.27 o
 -11   2  11       67.05       69.03      5.35 o
 -10   2  11      136.89      120.43      5.44 o
  -9   2  11       59.80       73.66      4.48 o
  -8   2  11       49.85       58.21      3.67 o
  -7   2  11        5.56        5.26      2.62 o
  -6   2  11      299.72      294.21      7.53 o
  -5   2  11       12.15       11.08      2.32 o
  -4   2  11        0.04       -2.32      2.32 o
  -3   2  11        1.23       -1.91      2.05 o
  -2   2  11       47.96       56.95      3.06 o
  -1   2  11      117.17      106.91      3.79 o
   0   2  11       42.72       43.93      2.83 o
   1   2  11       11.33       11.05      2.48 o
   2   2  11       97.22       93.55      3.96 o
   3   2  11        0.44        0.82      2.85 o
   4   2  11       32.12       25.05      4.01 o
   5   2  11       69.75       90.13      6.56 o
   6   2  11       42.47       39.23      5.14 o
   7   2  11       25.05       26.01      6.02 o
   8   2  11        3.74        2.25      5.09 o
   9   2  11        0.51       -5.09      5.09 o
  10   2  11        0.01       -5.09      5.09 o
  11   2  11       30.74       41.38      6.99 o
  12   2  11        1.01       -0.45      5.72 o
  13   2  11        0.85       -2.70      5.72 o
 -17   3  11       25.43       26.36      9.39 o
 -16   3  11       19.97       16.75      5.88 o
 -15   3  11       21.45       21.75      6.61 o
 -14   3  11       15.95       11.42      4.81 o
 -13   3  11        0.77       -1.99      4.27 o
 -12   3  11       64.19       67.30      5.88 o
 -11   3  11       33.93       30.52      4.52 o
 -10   3  11       45.45       52.95      4.95 o
  -9   3  11       47.04       56.80      5.35 o
  -8   3  11       10.65        7.10      2.82 o
  -7   3  11        1.96        1.31      2.68 o
  -6   3  11      442.94      432.15      9.09 o
  -5   3  11       13.70       14.77      3.02 o
  -4   3  11      387.35      389.69      8.26 o
  -3   3  11       71.88       70.51      4.38 o
  -2   3  11      106.98       92.06      4.46 o
  -1   3  11       50.75       55.51      4.12 o
   0   3  11       91.30       91.44      4.74 o
   1   3  11       12.46       13.26      3.14 o
   2   3  11       19.05       17.89      3.55 o
   3   3  11        2.74        4.52      3.82 o
   4   3  11        2.04        3.50      3.56 o
   5   3  11       25.83       28.38      6.02 o
   6   3  11       17.57       35.33      6.65 o
   7   3  11       54.01       53.81      8.99 o
   8   3  11       31.73       29.55      6.74 o
   9   3  11        1.79        0.53      5.38 o
  10   3  11        4.31        5.54      6.02 o
  11   3  11        1.50       -3.44      5.38 o
  12   3  11       11.02       14.73     11.69 o
 -16   4  11        3.12        2.39      5.14 o
 -15   4  11       10.20        5.60      5.14 o
 -14   4  11        6.31       -0.27      4.72 o
 -13   4  11        2.36        3.60      4.52 o
 -12   4  11       11.63       13.28      4.72 o
 -11   4  11       22.05       21.17      4.72 o
 -10   4  11        1.31        2.66      3.90 o
  -9   4  11        4.59        6.98      3.22 o
  -8   4  11       13.07       16.84      3.29 o
  -7   4  11      141.94      145.46      6.06 o
  -6   4  11        1.22        0.48      3.15 o
  -5   4  11       23.11       15.41      3.36 o
  -4   4  11       31.54       32.75      4.13 o
  -3   4  11        9.00        8.72      4.23 o
  -2   4  11        2.73        1.80      3.70 o
  -1   4  11       21.55       14.34      7.62 o
   0   4  11       64.49       76.76      6.31 o
   1   4  11       87.94       89.92      7.93 o
   2   4  11        0.10       -4.45      4.45 o
   3   4  11        0.08       -3.79      3.79 o
   4   4  11        2.72        4.50      4.31 o
   5   4  11       91.73       81.82      8.19 o
   6   4  11        0.09       -2.20      5.62 o
   7   4  11        3.95        0.85      5.38 o
   8   4  11       80.80       73.41      8.57 o
   9   4  11       20.44       20.38      6.65 o
  10   4  11        7.57       10.15      6.65 o
  11   4  11       11.26       10.14      7.19 o
 -14   5  11        8.39        9.70      5.77 o
 -13   5  11        4.30        8.36      5.14 o
 -12   5  11       32.70       46.65      5.95 o
 -11   5  11        3.32        3.70      5.16 o
 -10   5  11       41.66       44.09     10.79 o
  -9   5  11        2.88        2.92      4.09 o
  -8   5  11       74.17       74.34      5.88 o
  -7   5  11        3.23        8.04      5.40 o
  -6   5  11        5.70       -0.79      4.63 o
  -5   5  11        0.32        1.16      4.02 o
  -4   5  11        9.70        7.00      4.35 o
  -3   5  11        3.17       -3.08      4.32 o
  -2   5  11       10.08       10.47      5.38 o
  -1   5  11       32.26       33.66      8.09 o
   0   5  11       78.73       93.33     10.34 o
   1   5  11        0.12        0.00      5.09 o
   2   5  11        0.20       -4.05      5.09 o
   3   5  11       11.38       10.79      5.72 o
   4   5  11        0.14       -1.91      4.97 o
   5   5  11        0.55       -2.70      7.19 o
   6   5  11       12.63       17.09      8.99 o
   7   5  11        0.36       -0.72     12.59 o
   8   5  11       12.90       10.28      9.89 o
   9   5  11        0.11       -5.68      5.82 o
  10   5  11        6.44       -1.03      6.47 o
 -12   6  11        2.07       -5.62      5.62 o
 -11   6  11        3.45       -3.54      5.16 o
 -10   6  11       30.20       33.27      8.09 o
  -9   6  11        4.31        1.41      6.13 o
  -8   6  11        5.11       -2.32      5.44 o
  -7   6  11       18.67       15.29      5.99 o
  -6   6  11        0.01       -1.85      5.84 o
  -5   6  11        0.06        0.32      5.16 o
  -4   6  11        0.87       -2.70      5.16 o
  -3   6  11        1.04       -3.93      4.97 o
  -2   6  11       39.14       46.63      8.99 o
  -1   6  11       20.86       24.41      6.65 o
   0   6  11       12.90       10.11      6.65 o
   1   6  11       33.51       22.60      8.09 o
   2   6  11        2.16       -4.50      5.72 o
   3   6  11        0.81       -1.35      5.72 o
   4   6  11       10.18       16.59      6.91 o
   5   6  11       54.46       41.36     10.79 o
   6   6  11        2.04        0.37      5.38 o
   7   6  11        4.26       -2.70      8.09 o
  -8   7  11       16.29        9.81      6.81 o
  -7   7  11        0.01       -5.44      5.44 o
  -6   7  11        2.77       -5.31      5.31 o
  -5   7  11        0.54       -5.31      5.31 o
  -4   7  11        6.84        4.59      6.29 o
  -3   7  11        2.56       -3.28      6.26 o
  -2   7  11        8.29        7.84      6.47 o
  -1   7  11       20.54       28.39      7.63 o
   0   7  11        0.11        2.43      6.26 o
   1   7  11        5.93        0.45      6.36 o
   2   7  11        3.95        1.80      6.99 o
   3   7  11       12.39        9.70      7.29 o
 -18   0  12        0.91       -0.90      8.99 o
 -16   0  12      170.91      216.72     17.98 o
 -14   0  12       88.28       83.64      6.25 o
 -12   0  12       29.23       33.60      5.16 o
 -10   0  12       78.69       86.50      5.66 o
  -8   0  12      108.81      109.79      5.11 o
  -6   0  12        3.06       -0.37      2.59 o
  -4   0  12      313.14      292.88      7.15 o
  -2   0  12      163.95      169.81      5.45 o
   0   0  12       86.65       78.20      5.06 o
   2   0  12      189.57      194.82      8.29 o
   4   0  12       54.02       51.52      5.42 o
   6   0  12        5.05        2.40      4.74 o
   8   0  12       32.13       46.32      5.82 o
  10   0  12       39.86       50.36     11.69 o
  12   0  12       10.73        7.19      9.89 o
 -18   1  12        0.51        4.50      8.99 o
 -17   1  12        5.93        1.91      4.63 o
 -16   1  12       10.57       15.94      5.31 o
 -15   1  12       82.34       92.85      7.32 o
 -14   1  12       73.44       83.08      6.20 o
 -13   1  12        6.04        2.30      3.39 o
 -12   1  12        3.53        3.79      3.26 o
 -11   1  12      136.48      141.52      5.91 o
 -10   1  12       58.22       71.25      4.64 o
  -9   1  12       28.54       22.44      4.83 o
  -8   1  12        9.93        9.65      2.60 o
  -7   1  12       20.80       14.83      2.48 o
  -6   1  12       57.07       49.30      3.00 o
  -5   1  12       19.43       16.09      2.42 o
  -4   1  12      113.39      112.04      3.93 o
  -3   1  12        6.86        5.60      2.12 o
  -2   1  12        5.43        2.38      1.82 o
  -1   1  12       65.82       67.83      3.44 o
   0   1  12       12.55       14.67      2.32 o
   1   1  12      365.37      380.13      7.04 o
   2   1  12        1.16       -0.26      2.25 o
   3   1  12      129.29      127.74      4.82 o
   4   1  12        8.00        7.13      2.46 o
   5   1  12        8.01        7.33      2.97 o
   6   1  12        0.79        1.41      3.35 o
   7   1  12        8.66        7.74      3.92 o
   8   1  12        2.32       -3.96      3.96 o
   9   1  12        5.32        0.07      4.31 o
  10   1  12        0.77       -1.24      4.97 o
  11   1  12       37.06       46.28      7.13 o
  12   1  12        0.35        1.80      8.99 o
  13   1  12        3.13        9.89     10.79 o
 -17   2  12        1.97       -1.20      5.62 o
 -16   2  12        5.13        1.62      5.06 o
 -15   2  12        3.00        1.13      4.81 o
 -14   2  12        3.45        2.49      4.52 o
 -13   2  12       69.06       74.07      6.06 o
 -12   2  12        0.39       -3.90      3.90 o
 -11   2  12       21.01       22.58      5.53 o
 -10   2  12        2.78        2.25      3.71 o
  -9   2  12      104.41      107.12      6.49 o
  -8   2  12      169.03      161.73      5.91 o
  -7   2  12       27.45       24.05      3.15 o
  -6   2  12       22.72       33.35      3.48 o
  -5   2  12      224.50      246.40      6.54 o
  -4   2  12      248.61      242.40      5.90 o
  -3   2  12       18.64       15.83      2.81 o
  -2   2  12       58.49       70.83      3.56 o
  -1   2  12        7.81        5.54      2.32 o
   0   2  12        0.00       -2.22      2.22 o
   1   2  12        3.60        0.64      2.08 o
   2   2  12       62.38       72.89      3.73 o
   3   2  12        5.82       -0.20      3.86 o
   4   2  12       23.07       37.42      7.34 o
   5   2  12      136.53      141.83      9.27 o
   6   2  12       45.71       55.75      7.29 o
   7   2  12       11.71       15.24     11.24 o
   8   2  12        0.44       -2.25      5.09 o
   9   2  12       42.41       49.87      7.29 o
  10   2  12       25.43       18.97      7.64 o
  11   2  12        0.81       -2.70      5.72 o
  12   2  12        0.13        2.08      6.02 o
 -17   3  12       53.49       62.15      9.94 o
 -16   3  12        0.72        1.04      5.06 o
 -15   3  12       12.16       15.63      5.43 o
 -14   3  12        0.74        3.03      4.52 o
 -13   3  12       40.75       39.65      5.48 o
 -12   3  12       36.23       33.53      5.48 o
 -11   3  12        0.03       -3.90      3.90 o
 -10   3  12        0.28        0.39      4.54 o
  -9   3  12       84.00      102.87      6.11 o
  -8   3  12       29.08       24.15      3.46 o
  -7   3  12        1.43        1.13      2.79 o
  -6   3  12      139.36      142.47      5.29 o
  -5   3  12       43.27       44.09      3.76 o
  -4   3  12       73.07       80.20      4.26 o
  -3   3  12      202.30      175.60      6.24 o
  -2   3  12       12.03       10.31      3.12 o
  -1   3  12       33.39       29.04      3.64 o
   0   3  12       16.34       17.06      3.38 o
   1   3  12        2.43       -1.84      3.26 o
   2   3  12       10.10       10.48      4.09 o
   3   3  12        0.64       -0.32      3.16 o
   4   3  12       38.38       36.48      6.65 o
   5   3  12       50.47       43.10      7.29 o
   6   3  12        4.11        5.44      6.02 o
   7   3  12       42.93       57.68      7.63 o
   8   3  12        2.35       -3.76      5.38 o
   9   3  12        5.38        3.12      6.02 o
  10   3  12        4.06       -2.79      6.02 o
  11   3  12        4.56        9.42      9.89 o
 -15   4  12       13.06       12.97      5.78 o
 -14   4  12        0.86        1.45      4.81 o
 -13   4  12       15.40       14.76      5.25 o
 -12   4  12        4.12        1.52      4.61 o
 -11   4  12        6.38        1.80      4.43 o
 -10   4  12        0.04       -0.12      3.81 o
  -9   4  12        0.46        2.39      3.81 o
  -8   4  12       28.34       39.72      4.12 o
  -7   4  12        6.13        6.54      3.92 o
  -6   4  12        0.05       -2.68      4.23 o
  -5   4  12       94.91       85.56      5.88 o
  -4   4  12       19.28       21.33      3.89 o
  -3   4  12        1.03       -4.32      4.32 o
  -2   4  12       47.62       58.41      6.91 o
  -1   4  12        4.53        1.38      4.74 o
   0   4  12        3.03        3.36      4.74 o
   1   4  12        1.17       -4.74      4.74 o
   2   4  12       97.00      110.53      8.57 o
   3   4  12       17.37       20.12      4.72 o
   4   4  12       14.64        4.12      8.09 o
   5   4  12        0.15       -2.90      5.62 o
   6   4  12       41.78       45.73      7.55 o
   7   4  12       10.99       11.82      8.54 o
   8   4  12        0.55        0.95      6.02 o
   9   4  12        2.28       -2.38      6.26 o
  10   4  12       10.40       14.39      7.29 o
 -14   5  12        7.20        9.19      5.42 o
 -13   5  12        1.16        3.33      4.98 o
 -12   5  12        0.02       -2.32      4.88 o
 -11   5  12       34.86       28.90      6.91 o
 -10   5  12        6.99        3.60      5.16 o
  -9   5  12        0.12       -3.14      4.35 o
  -8   5  12        4.88        5.56      4.34 o
  -7   5  12        7.04        3.94      4.06 o
  -6   5  12        3.55       -2.91      5.16 o
  -5   5  12       21.23       23.38      5.99 o
  -4   5  12        3.15       -4.49      4.49 o
  -3   5  12        0.41       -2.28      6.29 o
  -2   5  12       14.65       10.19      5.62 o
  -1   5  12       27.67       34.36      8.09 o
   0   5  12        8.87       11.00      5.38 o
   1   5  12        3.21        2.01      5.38 o
   2   5  12        2.80        4.18      5.40 o
   3   5  12        0.16       -5.09      5.09 o
   4   5  12        0.02       -2.59      5.38 o
   5   5  12       14.07       21.58      8.99 o
   6   5  12        1.14       -7.19      7.19 o
   7   5  12       24.47       41.18      8.99 o
   8   5  12        0.11       -6.26      6.26 o
 -11   6  12        0.41       -2.25     10.34 o
 -10   6  12       21.67        8.99      8.09 o
  -9   6  12        7.87        2.31      6.13 o
  -8   6  12        0.18       -0.72      5.99 o
  -7   6  12        1.32       -3.55      5.31 o
  -6   6  12        0.18       -5.31      5.31 o
  -5   6  12        0.41       -2.70      5.44 o
  -4   6  12       12.65       11.33      5.99 o
  -3   6  12        9.77        7.69      9.44 o
  -2   6  12        0.00        7.10      6.74 o
  -1   6  12       18.42       22.80      6.26 o
   0   6  12        0.76       -4.50      5.72 o
   1   6  12        2.22       -0.14      6.02 o
   2   6  12        0.02       -4.50      5.72 o
   3   6  12        9.02        5.40      6.36 o
   4   6  12       21.12       11.99      6.65 o
   5   6  12        0.06       -3.60      8.99 o
   6   6  12       28.64       23.38     10.79 o
  -7   7  12        0.54       -4.50      7.19 o
  -6   7  12        0.59       -1.80      5.99 o
  -5   7  12        2.70        3.06      5.99 o
  -4   7  12        0.52       -3.96      5.99 o
  -3   7  12        1.34        3.85      6.47 o
  -2   7  12        9.98       18.23      6.91 o
  -1   7  12        0.05        0.08      6.91 o
   0   7  12       74.20       99.81     14.84 o
   1   7  12        3.71        5.75      7.29 o
 -17   0  13        1.17        0.00      8.99 o
 -15   0  13       27.59       24.28      9.89 o
 -13   0  13       88.83       93.65      6.81 o
 -11   0  13        3.59       -1.59      4.95 o
  -9   0  13      143.22      147.61      8.23 o
  -7   0  13       70.43       73.86      4.61 o
  -5   0  13       61.10       53.95      4.18 o
  -3   0  13       94.50      103.82      5.03 o
  -1   0  13       82.27       87.40      4.98 o
   1   0  13       51.81       51.15      5.66 o
   3   0  13      108.57      108.02      6.84 o
   5   0  13        7.72        7.07      4.95 o
   7   0  13       16.43       24.05      7.64 o
   9   0  13       50.35       62.95     12.59 o
  11   0  13        6.78       13.49      9.89 o
 -17   1  13        0.00       -2.70      4.63 o
 -16   1  13        6.19        6.88      5.16 o
 -15   1  13        1.12       -4.61      4.97 o
 -14   1  13       38.33       36.87      5.99 o
 -13   1  13        2.57       -4.19      4.19 o
 -12   1  13       73.46       80.45      6.20 o
 -11   1  13        1.08        7.33      4.63 o
 -10   1  13       20.15       17.17      4.89 o
  -9   1  13        5.08        1.83      3.65 o
  -8   1  13       81.89       85.41      7.79 o
  -7   1  13       39.67       34.23      3.54 o
  -6   1  13       11.16        6.38      2.63 o
  -5   1  13       20.75       15.90      2.63 o
  -4   1  13        1.81        3.62      2.48 o
  -3   1  13       33.81       50.28      5.35 o
  -2   1  13      260.96      269.77      6.29 o
  -1   1  13        0.36       -1.98      2.45 o
   0   1  13       68.75       78.23      4.22 o
   1   1  13        9.90        8.99      2.79 o
   2   1  13        3.03        1.62      2.52 o
   3   1  13        3.65        7.71      3.55 o
   4   1  13       10.52       13.85      3.51 o
   5   1  13        3.61       -2.95      2.95 o
   6   1  13        4.30       -0.06      4.97 o
   7   1  13        2.67        7.19      5.38 o
   8   1  13        3.72        6.69      5.62 o
   9   1  13        0.08        0.48      5.38 o
  10   1  13        4.68        9.04      5.82 o
  11   1  13        0.84       -5.00      5.62 o
  12   1  13        1.39       -0.19      5.82 o
 -17   2  13        0.00       -2.65      5.82 o
 -16   2  13       11.12        8.25      5.52 o
 -15   2  13       13.13       14.59      5.21 o
 -14   2  13       18.59       13.02      6.89 o
 -13   2  13       31.85       38.38      5.25 o
 -12   2  13       37.92       29.10      5.35 o
 -11   2  13        0.05       -3.90      3.90 o
 -10   2  13        1.94        2.53      3.99 o
  -9   2  13      114.40      110.77      8.44 o
  -8   2  13       38.92       47.49      4.50 o
  -7   2  13       23.59       24.65      3.97 o
  -6   2  13        1.74       -2.52      2.52 o
  -5   2  13       19.84       24.65      3.25 o
  -4   2  13        8.49        4.94      2.63 o
  -3   2  13        7.93        6.24      2.67 o
  -2   2  13       47.55       53.60      3.52 o
  -1   2  13       12.16        6.77      2.58 o
   0   2  13        5.59       -0.76      2.60 o
   1   2  13        0.01       -1.20      2.69 o
   2   2  13       14.74        8.31      4.50 o
   3   2  13       32.50       27.91      5.35 o
   4   2  13       51.32       43.87      5.78 o
   5   2  13        0.04       -4.50      5.09 o
   6   2  13        7.12       12.54      6.02 o
   7   2  13        6.85        0.45      5.72 o
   8   2  13        1.12        1.80      5.72 o
   9   2  13       14.36       13.83      6.65 o
  10   2  13       16.09       15.74      6.36 o
  11   2  13        0.42       -2.98      6.02 o
 -16   3  13       14.19       17.66      5.88 o
 -15   3  13        6.14       -5.14      5.14 o
 -14   3  13        1.27       -4.11      5.39 o
 -13   3  13        0.50       -2.76      4.19 o
 -12   3  13        4.58        1.16      4.51 o
 -11   3  13        0.12       -1.48      4.19 o
 -10   3  13        0.65       -1.49      3.79 o
  -9   3  13        0.13       -0.02      3.65 o
  -8   3  13        1.53        3.20      3.90 o
  -7   3  13      119.55      124.24      5.77 o
  -6   3  13       40.65       35.22      4.08 o
  -5   3  13        3.87        3.15      3.20 o
  -4   3  13       17.21       17.16      4.01 o
  -3   3  13        9.06        2.95      3.33 o
  -2   3  13        5.70        1.20      3.19 o
  -1   3  13        6.72       10.64      2.98 o
   0   3  13       22.52       13.26      4.19 o
   1   3  13        5.26        1.36      4.14 o
   2   3  13        8.36        6.96      4.23 o
   3   3  13        2.09       -2.25      5.09 o
   4   3  13       42.29       49.72     14.39 o
   5   3  13       11.01       21.02      6.65 o
   6   3  13        2.99       -4.30      5.62 o
   7   3  13        3.19       17.39      6.65 o
   8   3  13       11.85        0.95      6.02 o
   9   3  13        3.81        3.15      6.36 o
  10   3  13        4.68        4.75      6.65 o
 -15   4  13       36.76       43.11      6.84 o
 -14   4  13        0.17       -1.55      5.06 o
 -13   4  13       28.61       38.11      6.00 o
 -12   4  13        0.51       -4.19      4.19 o
 -11   4  13        0.85       -1.09      4.43 o
 -10   4  13        5.03        1.95      4.19 o
  -9   4  13        0.83       -0.76      4.09 o
  -8   4  13        2.32        2.77      6.98 o
  -7   4  13      116.75      107.82      7.12 o
  -6   4  13        0.00        1.94      4.19 o
  -5   4  13        1.68        2.76      3.99 o
  -4   4  13       60.64       56.91     10.79 o
  -3   4  13        0.03       -4.32      4.32 o
  -2   4  13        0.30        1.08     10.34 o
  -1   4  13        6.32        4.78      4.97 o
   0   4  13        5.57        4.07      5.38 o
   1   4  13        0.08       -2.40      4.74 o
   2   4  13       11.64       14.84      5.72 o
   3   4  13       26.20       27.88      6.99 o
   4   4  13        0.56       -2.96      5.38 o
   5   4  13       17.41       28.91      6.91 o
   6   4  13        0.29       -3.74      5.82 o
   7   4  13        5.38        7.60      9.44 o
   8   4  13        1.67       -4.95      7.64 o
   9   4  13        1.53       -6.04      6.65 o
 -13   5  13        7.13        9.02      5.93 o
 -12   5  13        0.41       -5.82      5.82 o
 -11   5  13       23.30       30.72      6.91 o
 -10   5  13        0.05       -5.62      5.62 o
  -9   5  13        0.05       -2.81      4.97 o
  -8   5  13        8.42        7.58      4.52 o
  -7   5  13        2.01        5.73      5.82 o
  -6   5  13       10.38        7.29      6.29 o
  -5   5  13       12.52       12.59     11.24 o
  -4   5  13        3.37       -0.10      5.31 o
  -3   5  13        1.03       -1.63      4.97 o
  -2   5  13       31.61       29.97      6.91 o
  -1   5  13        2.57       -1.96      5.38 o
   0   5  13        1.16        0.32      5.40 o
   1   5  13       22.64       17.57     12.59 o
   2   5  13       17.25        7.95     11.24 o
   3   5  13        5.07        6.06      6.02 o
   4   5  13       25.87       27.88      9.89 o
   5   5  13        2.58       -7.19      8.09 o
   6   5  13       10.84       10.79      9.89 o
   7   5  13        0.01       -3.08      8.99 o
 -10   6  13        3.20        0.90      7.19 o
  -9   6  13        0.94       -7.19      7.19 o
  -8   6  13        9.03        8.58      6.65 o
  -7   6  13       33.77       25.93      7.32 o
  -6   6  13        0.85        4.32      6.13 o
  -5   6  13       16.22        7.32     10.34 o
  -4   6  13        0.57       -4.75      5.31 o
  -3   6  13        0.01       -4.21      5.82 o
  -2   6  13        0.47        3.31      5.82 o
  -1   6  13        1.38       -2.32      8.99 o
   0   6  13        1.89       -1.09      6.02 o
   1   6  13        0.34       -2.02      6.26 o
   2   6  13        8.43        9.55      6.65 o
   3   6  13        9.36        3.15      6.99 o
   4   6  13        0.51       -4.50      8.99 o
 -16   0  14       43.36       34.17     11.69 o
 -14   0  14        2.56        7.19      8.99 o
 -12   0  14       45.72       62.72      5.99 o
 -10   0  14       88.42       95.80      6.20 o
  -8   0  14       28.67       25.51      4.35 o
  -6   0  14       11.28       11.69      3.65 o
  -4   0  14      146.09      150.44      7.01 o
  -2   0  14        8.67        5.02      3.81 o
   0   0  14       27.97       27.99      5.06 o
   2   0  14        0.63       -4.45      4.45 o
   4   0  14       29.55       30.66      6.02 o
   6   0  14        3.94       -1.80      4.97 o
   8   0  14        5.77       13.11      5.44 o
  10   0  14        7.37       14.39      9.89 o
 -17   1  14        0.35        0.40      5.31 o
 -16   1  14       13.65       12.09      7.64 o
 -15   1  14        0.02       -4.10      4.97 o
 -14   1  14        0.07       -1.74      4.97 o
 -13   1  14        6.96       -2.73      4.65 o
 -12   1  14        1.79        0.62      4.39 o
 -11   1  14       44.28       43.89      5.42 o
 -10   1  14        4.46        3.95      4.19 o
  -9   1  14       56.05       65.71      5.78 o
  -8   1  14        1.17        1.22      3.90 o
  -7   1  14       10.11        7.62      3.51 o
  -6   1  14        4.88       -0.82      2.97 o
  -5   1  14        1.97       -2.66      2.66 o
  -4   1  14        7.11        5.56      2.74 o
  -3   1  14       31.40       20.93      4.29 o
  -2   1  14       54.19       55.78      4.29 o
  -1   1  14      116.14      120.52      5.35 o
   0   1  14        1.47        0.88      2.97 o
   1   1  14       16.19       18.91      3.44 o
   2   1  14        8.24        7.05      3.72 o
   3   1  14        5.68        4.22      3.55 o
   4   1  14        2.82        2.16      3.70 o
   5   1  14        0.13       -2.52      3.70 o
   6   1  14       26.73       30.05      6.65 o
   7   1  14        0.08       -3.86      5.38 o
   8   1  14        0.84        0.11      5.84 o
   9   1  14       11.44        5.49     10.79 o
  10   1  14        0.24       -1.00      5.62 o
  11   1  14        0.12       -5.40      5.82 o
 -16   2  14        2.90       -4.17      6.07 o
 -15   2  14        0.45       -8.35      8.35 o
 -14   2  14        0.64       -2.26      4.72 o
 -13   2  14        4.53        3.96      4.72 o
 -12   2  14        9.27       11.45      4.72 o
 -11   2  14        8.54       -1.51      4.19 o
 -10   2  14       23.41       27.42      4.95 o
  -9   2  14        1.10        2.80      3.99 o
  -8   2  14       38.24       50.66      5.25 o
  -7   2  14       10.98       13.11      4.31 o
  -6   2  14        0.14       -0.39      3.51 o
  -5   2  14        1.86       -2.11      2.97 o
  -4   2  14       34.25       36.67      3.77 o
  -3   2  14      121.24      125.09      5.01 o
  -2   2  14        5.07       -2.66      2.66 o
  -1   2  14        0.02       -2.86      2.86 o
   0   2  14        7.28        8.89      3.83 o
   1   2  14        0.01       -0.33      3.19 o
   2   2  14        6.63        5.99      3.53 o
   3   2  14      111.70      127.33      8.09 o
   4   2  14       13.20        9.23      6.02 o
   5   2  14        9.71       14.84      7.64 o
   6   2  14       25.14       25.18      6.99 o
   7   2  14       22.52       36.64     16.64 o
   8   2  14        2.81       10.66      6.65 o
   9   2  14        0.38        1.80      6.36 o
  10   2  14        4.07        4.15      6.65 o
 -15   3  14        2.89        4.97      5.68 o
 -14   3  14        4.57       -3.39      4.95 o
 -13   3  14       13.48       10.22      5.06 o
 -12   3  14        1.49       -4.52      4.52 o
 -11   3  14        0.03       -0.35      4.27 o
 -10   3  14       12.53       12.78      5.13 o
  -9   3  14       29.46       35.38      5.14 o
  -8   3  14       46.81       53.64      6.28 o
  -7   3  14       11.81       18.01      4.43 o
  -6   3  14        7.35       11.89      3.66 o
  -5   3  14       48.85       63.87      5.42 o
  -4   3  14        0.00       -1.31      3.58 o
  -3   3  14       14.70       11.11      3.86 o
  -2   3  14        6.56        1.41      3.79 o
  -1   3  14        0.01       -3.71      4.97 o
   0   3  14        5.56        4.03      4.48 o
   1   3  14       11.14        6.09      5.85 o
   2   3  14       20.80       21.58      6.36 o
   3   3  14       19.13       29.02      6.91 o
   4   3  14        2.28        6.25      6.02 o
   5   3  14       26.36       20.56     11.24 o
   6   3  14       23.95       35.09      7.63 o
   7   3  14        1.88       -6.74      6.74 o
   8   3  14       25.94       35.26      7.93 o
   9   3  14        7.70        3.77      6.65 o
 -14   4  14        0.39       -3.13      5.35 o
 -13   4  14        2.46        3.44      5.25 o
 -12   4  14        0.16       -4.72      4.72 o
 -11   4  14       14.03       12.49      5.70 o
 -10   4  14        7.61        6.19      4.61 o
  -9   4  14       14.19        8.32      4.61 o
  -8   4  14        0.24        5.10      5.62 o
  -7   4  14       21.91       22.36      5.25 o
  -6   4  14       58.37       69.71      6.21 o
  -5   4  14       12.56       13.37      4.52 o
  -4   4  14        0.45       -6.14      6.74 o
  -3   4  14       14.13       22.21      6.26 o
  -2   4  14        0.74        0.58      5.38 o
  -1   4  14        5.24       -3.20      4.97 o
   0   4  14       17.96       19.96      7.19 o
   1   4  14        2.92       -3.07      5.38 o
   2   4  14        9.55       20.68      9.89 o
   3   4  14        6.81        9.12      6.65 o
   4   4  14        1.11        5.70      6.65 o
   5   4  14        0.05       -4.05      6.26 o
   6   4  14        0.06        0.30      6.65 o
   7   4  14        0.43       -0.43      6.65 o
   8   4  14        0.56       -6.65      6.65 o
 -12   5  14       14.90        9.56      6.91 o
 -11   5  14       27.48       35.03      7.55 o
 -10   5  14        0.18        1.35      6.26 o
  -9   5  14        9.49        4.80      5.62 o
  -8   5  14        5.38        3.60      5.09 o
  -7   5  14       11.17        7.88     10.34 o
  -6   5  14        1.28       -0.62      5.82 o
  -5   5  14       15.45       12.33      6.47 o
  -4   5  14        5.46       -3.24     11.69 o
  -3   5  14       11.96       -0.28      5.82 o
  -2   5  14        4.05       -0.20      5.62 o
  -1   5  14        6.86        1.80      5.62 o
   0   5  14        2.40        2.37      6.02 o
   1   5  14        4.60        6.96      6.02 o
   2   5  14       19.08       12.59      9.89 o
   3   5  14        6.48       -1.80      8.99 o
   4   5  14        1.06        0.00      8.99 o
   5   5  14        6.00        8.09      9.89 o
   6   5  14        3.15        2.70      9.89 o
  -9   6  14        0.48       -3.60      8.09 o
  -8   6  14       18.87       19.42      7.48 o
  -7   6  14        0.10       -6.13      6.13 o
  -6   6  14       39.13       54.89      8.82 o
  -5   6  14        2.79       -6.65      6.65 o
  -4   6  14        0.07       -1.80      5.99 o
  -3   6  14        5.66       -0.43      5.82 o
  -2   6  14        0.09       -2.37      5.82 o
  -1   6  14        3.93        6.62      6.91 o
   0   6  14        4.54        5.48     11.24 o
   1   6  14        2.52        4.09      6.91 o
   2   6  14        5.02       -0.64      6.65 o
 -11   0  15        0.35       -2.95      4.32 o
  -9   0  15       12.37       15.97      4.74 o
  -7   0  15       10.89        0.54      4.49 o
  -5   0  15        1.16       -4.11      4.32 o
  -3   0  15       63.67       80.03      7.13 o
  -1   0  15        8.60        8.09      7.19 o
   1   0  15        0.07       -3.60      7.19 o
   3   0  15       28.38       45.86      8.99 o
   5   0  15        1.44       -5.34      5.38 o
   7   0  15        1.20       -1.80      7.19 o
 -16   1  15       16.65       26.64     10.34 o
 -15   1  15        0.51       -3.60      5.16 o
 -14   1  15       35.53       45.44      6.65 o
 -13   1  15        0.20       -4.19      4.19 o
 -12   1  15       36.94       24.62      5.21 o
 -11   1  15        1.69       -2.67      4.19 o
 -10   1  15        2.04       -2.57      4.19 o
  -9   1  15        1.59       -2.91      4.19 o
  -8   1  15       28.40       24.61      4.44 o
  -7   1  15       12.05        7.25      3.80 o
  -6   1  15       44.02       49.04      4.52 o
  -5   1  15       24.52       30.12      6.23 o
  -4   1  15        7.84        5.00      2.74 o
  -3   1  15        2.91        6.33      4.23 o
  -2   1  15       58.58       66.66      4.99 o
  -1   1  15        1.89        6.42      3.76 o
   0   1  15       22.27       28.47      4.11 o
   1   1  15        3.25        2.50      4.02 o
   2   1  15        1.43        2.35      4.23 o
   3   1  15       11.87       13.83      4.76 o
   4   1  15        4.34       -0.43      4.23 o
   5   1  15        9.15        4.56      4.35 o
   6   1  15        1.77        1.80      8.54 o
   7   1  15        1.87       10.61      6.26 o
   8   1  15        1.78       -3.17      6.02 o
   9   1  15        0.34        3.01      6.26 o
  10   1  15       12.65       20.93      6.91 o
 -15   2  15        0.34       -4.45      4.98 o
 -14   2  15        2.32       -1.43      4.72 o
 -13   2  15       19.04       12.53      5.35 o
 -12   2  15        0.19       -1.01      4.72 o
 -11   2  15        6.43        7.37      4.72 o
 -10   2  15       39.02       34.12      5.25 o
  -9   2  15       11.10        9.07      4.72 o
  -8   2  15        0.05       -0.34      5.38 o
  -7   2  15        0.92       -3.96      4.09 o
  -6   2  15       26.20       24.63      4.61 o
  -5   2  15        0.31       -2.34      3.90 o
  -4   2  15       31.27       33.45      4.12 o
  -3   2  15       13.28       16.80      3.48 o
  -2   2  15        1.95        0.32      2.94 o
  -1   2  15        0.00       -3.83      3.83 o
   0   2  15        9.05        4.86      4.28 o
   1   2  15        0.61       -3.53      3.53 o
   2   2  15        3.80        3.98      3.93 o
   3   2  15        0.05        3.60      5.72 o
   4   2  15       10.05       11.52      6.65 o
   5   2  15       14.77       22.93     14.84 o
   6   2  15       11.66       22.68      7.29 o
   7   2  15        0.50       -3.15      6.36 o
   8   2  15        2.38       -0.90      6.36 o
   9   2  15        0.85        5.35      6.65 o
 -15   3  15        0.28       -0.90      8.99 o
 -14   3  15        1.73       -4.24      6.00 o
 -13   3  15        0.14       -4.72      4.72 o
 -12   3  15        7.11       -0.58      4.95 o
 -11   3  15        3.23        1.68      4.72 o
 -10   3  15        7.63       11.48      4.72 o
  -9   3  15        2.65       -0.83      4.43 o
  -8   3  15       17.02       27.21      5.14 o
  -7   3  15        0.35       -3.02      4.43 o
  -6   3  15       16.41       21.35      5.19 o
  -5   3  15        5.52        6.91      4.72 o
  -4   3  15       63.29       73.88      9.72 o
  -3   3  15        8.41        7.00      4.43 o
  -2   3  15        2.82       -3.75      3.79 o
  -1   3  15        0.22        0.90      4.97 o
   0   3  15       40.40       46.75      7.93 o
   1   3  15        5.02       10.79      6.36 o
   2   3  15        3.18        3.69      8.09 o
   3   3  15        5.32       -3.15      6.36 o
   4   3  15        5.04        7.64      6.99 o
   5   3  15       18.35       20.21      7.29 o
   6   3  15        1.03       -1.33      8.99 o
   7   3  15        5.95        0.90      8.99 o
   8   3  15        1.50       -1.24      6.65 o
 -13   4  15        1.22       -4.95      4.95 o
 -12   4  15        0.59       -1.24      5.25 o
 -11   4  15        1.89       -3.16      4.72 o
 -10   4  15       17.99       28.74      5.66 o
  -9   4  15        8.46        4.95      6.26 o
  -8   4  15        1.12       -2.20      5.62 o
  -7   4  15       54.92       60.86      7.63 o
  -6   4  15       10.84       18.60      5.14 o
  -5   4  15        0.25       -2.54      4.06 o
  -4   4  15        2.79       -4.83      5.82 o
  -3   4  15        3.93        1.33      5.84 o
  -2   4  15        1.15       -4.18      5.40 o
  -1   4  15        0.90       -4.34      5.38 o
   0   4  15        5.93        3.69      6.02 o
   1   4  15        3.42        3.60      9.89 o
   2   4  15        0.03       -6.29      8.09 o
   3   4  15        3.08        0.98      6.91 o
   4   4  15        5.29        0.26      6.65 o
   5   4  15        7.56        3.27      6.91 o
   6   4  15        0.16       -0.90      7.55 o
   7   4  15        2.74       -1.33      7.29 o
 -11   5  15        0.05       -5.14      6.47 o
 -10   5  15        6.93        7.19      6.26 o
  -9   5  15        0.00       -5.38      5.38 o
  -8   5  15        5.12        1.80      7.19 o
  -7   5  15        0.17       -5.99      5.99 o
  -6   5  15        2.54        4.80      6.29 o
  -5   5  15        1.55       -1.93      6.47 o
  -4   5  15        8.48        0.81      7.64 o
  -3   5  15        5.74        8.09     15.29 o
  -2   5  15        8.62       -1.03      6.26 o
  -1   5  15       14.07       19.98      7.13 o
   0   5  15        8.93        9.89      6.91 o
   1   5  15        5.13        2.70      9.89 o
   2   5  15        4.22       -2.70      9.89 o
   3   5  15        0.55       -4.50      9.89 o
   4   5  15        0.99       -6.29      8.99 o
  -6   6  15        0.94        2.25      6.65 o
  -5   6  15        0.13       -6.65      6.65 o
  -4   6  15        0.00       -5.99      5.99 o
  -3   6  15        0.01       -1.47      6.65 o
  -2   6  15        2.10       -2.40      6.65 o
  -1   6  15        1.39       -0.13      6.47 o
   0   6  15       14.20       14.47     12.14 o
 -10   0  16        0.98        3.00      5.40 o
  -8   0  16       16.56        9.20      6.29 o
  -6   0  16        6.74        3.24      4.49 o
  -4   0  16       16.25       20.66      8.09 o
  -2   0  16       11.58       16.19      8.99 o
   0   0  16        5.78        1.80      8.09 o
   2   0  16       63.01       92.62     11.69 o
   4   0  16        3.87       -2.70      8.09 o
   6   0  16        7.60        6.29      8.09 o
 -15   1  16        1.22        3.10     11.69 o
 -14   1  16       12.80       13.11      9.89 o
 -13   1  16        9.14       15.83      5.21 o
 -12   1  16        0.05        0.82      4.81 o
 -11   1  16       47.09       59.62     10.11 o
 -10   1  16        3.36        1.70      4.44 o
  -9   1  16        0.99       -1.48      4.19 o
  -8   1  16        2.59       -0.21      4.19 o
  -7   1  16        0.99       -3.80      3.80 o
  -6   1  16        2.08       -3.02      4.11 o
  -5   1  16       24.60       32.28      5.74 o
  -4   1  16       11.34        8.21      4.47 o
  -3   1  16        6.22        4.39      4.35 o
  -2   1  16        0.99        3.66      5.31 o
  -1   1  16        3.97        6.57      4.23 o
   0   1  16        0.22        3.29      4.09 o
   1   1  16        4.68        3.78      4.61 o
   2   1  16        0.05        1.23      4.61 o
   3   1  16       22.39       31.72      5.52 o
   4   1  16        3.57       -3.68      4.35 o
   5   1  16        7.48        3.77      4.57 o
   6   1  16        3.46       -5.72      5.72 o
   7   1  16        0.19       -3.64      9.44 o
   8   1  16        0.18       -4.32      7.19 o
 -15   2  16        1.01        2.30      5.61 o
 -14   2  16        0.98       -4.45      5.52 o
 -13   2  16        1.28       -3.40      4.81 o
 -12   2  16        0.07       -0.12      4.81 o
 -11   2  16        0.77        3.87      6.42 o
 -10   2  16        3.98        0.90      4.52 o
  -9   2  16       40.46       41.81      5.95 o
  -8   2  16       13.35       10.75      4.72 o
  -7   2  16       14.86       18.18      4.88 o
  -6   2  16       32.88       41.95      5.66 o
  -5   2  16       64.74       75.73      7.04 o
  -4   2  16       28.62       27.89      4.54 o
  -3   2  16        2.85       -3.60      3.83 o
  -2   2  16       13.26        9.30      5.29 o
  -1   2  16       11.47        6.13      4.88 o
   0   2  16        0.14       -2.71      4.35 o
   1   2  16        0.28        3.72      4.35 o
   2   2  16       15.38       28.41      4.76 o
   3   2  16        6.50        6.81     18.43 o
   4   2  16        2.11        0.00      6.36 o
   5   2  16       14.72        5.85      6.99 o
   6   2  16        8.11       13.04      6.99 o
   7   2  16        0.15       -8.54      8.54 o
   8   2  16        5.66        8.29      7.29 o
 -14   3  16        0.23       -8.99      8.99 o
 -13   3  16        1.53       -5.07      5.35 o
 -12   3  16        8.87        5.12      5.59 o
 -11   3  16        2.37       -4.83      4.83 o
 -10   3  16        1.02       -2.06      4.95 o
  -9   3  16        8.22       12.63      5.14 o
  -8   3  16        7.56        4.30      5.04 o
  -7   3  16        4.69        9.80      4.83 o
  -6   3  16       13.14        9.22      5.00 o
  -5   3  16       25.23       35.99      6.99 o
  -4   3  16       30.08       34.70      5.64 o
  -3   3  16       16.07       13.20      4.72 o
  -2   3  16        2.94       13.63      5.82 o
  -1   3  16       22.49        8.99      9.89 o
   0   3  16        6.24        9.12      6.74 o
   1   3  16        1.59        0.00      6.36 o
   2   3  16        0.04       -1.35      6.36 o
   3   3  16       11.32       11.49      7.29 o
   4   3  16        0.85        2.25      6.99 o
   5   3  16       18.20       23.85     10.79 o
   6   3  16        9.61       13.78      7.93 o
   7   3  16        2.38        3.60     10.34 o
 -12   4  16        0.68       -1.90      5.48 o
 -11   4  16        2.63       -3.53      5.25 o
 -10   4  16        6.69        3.19      6.26 o
  -9   4  16        1.05       -5.06      5.82 o
  -8   4  16       10.73       10.92      6.65 o
  -7   4  16        0.10       -5.38      5.38 o
  -6   4  16        3.18        5.84      5.72 o
  -5   4  16        8.35        7.27      4.81 o
  -4   4  16        0.06       -2.16      5.99 o
  -3   4  16        0.57       -5.82      5.82 o
  -2   4  16       20.44       14.00      6.47 o
  -1   4  16        1.55        2.70      9.89 o
   0   4  16        0.00       -8.99      8.99 o
   1   4  16        0.28        0.90      9.89 o
   2   4  16       19.96        9.89      9.89 o
   3   4  16        0.96        6.65      7.29 o
   4   4  16        2.95       -3.76      6.91 o
   5   4  16        3.08        3.52      7.55 o
  -9   5  16        0.06       -3.69      6.02 o
  -8   5  16        1.94        0.90      8.09 o
  -7   5  16        0.17       -0.90      8.09 o
  -6   5  16        5.09       10.57      7.32 o
  -5   5  16        0.87        1.43      6.65 o
  -4   5  16        0.86       -5.99      5.99 o
  -3   5  16        0.14       -2.16      5.99 o
  -2   5  16        2.96       -5.52      6.47 o
  -1   5  16        9.49        9.46      7.13 o
   0   5  16        2.69       -7.19      9.89 o
   1   5  16        0.45        0.00     10.79 o
   2   5  16        0.10       -6.29     10.79 o
  -9   0  17       91.23       95.32     14.39 o
  -7   0  17       25.60       26.98     10.79 o
  -5   0  17        0.69       -8.09      8.09 o
  -3   0  17        0.46       -7.19      8.09 o
  -1   0  17       34.48       62.95     11.69 o
   1   0  17       58.12       93.52     12.59 o
   3   0  17        7.67       -4.50      8.09 o
   5   0  17        4.56       -5.40      8.09 o
   7   0  17        0.21       -6.29      7.19 o
 -14   1  17       24.09       44.96      8.99 o
 -13   1  17        0.25        3.90      6.13 o
 -12   1  17        8.92        8.05      6.13 o
 -11   1  17        1.24       -3.78      5.99 o
 -10   1  17        2.31        1.61      5.82 o
  -9   1  17        0.57       -3.60     12.14 o
  -8   1  17        3.41        7.95     10.79 o
  -7   1  17        5.54        1.56      4.98 o
  -6   1  17        5.26        1.41      6.05 o
  -5   1  17        1.64       -4.47      4.47 o
  -4   1  17       30.44       31.20      5.55 o
  -3   1  17        6.59        9.64      4.68 o
  -2   1  17       63.15       78.89      6.48 o
  -1   1  17        0.29       -0.01      4.35 o
   0   1  17        0.09       -3.83      4.35 o
   1   1  17        0.57       -2.89      6.02 o
   2   1  17        0.53        0.90      5.62 o
   3   1  17        0.19        1.04     11.24 o
   4   1  17       12.95       20.02      6.26 o
   5   1  17        0.13       -5.40      8.99 o
   6   1  17        1.36        6.29      8.99 o
   7   1  17        0.48       -5.40      8.99 o
 -14   2  17        0.10       -7.19      9.89 o
 -13   2  17        1.77        2.36      5.13 o
 -12   2  17        5.41        1.66      5.25 o
 -11   2  17        1.87       -4.99      5.25 o
 -10   2  17        7.42        6.46      5.06 o
  -9   2  17       26.51       26.25      5.78 o
  -8   2  17       10.60       10.94      5.25 o
  -7   2  17       18.21       24.33      5.42 o
  -6   2  17        7.50        4.16      5.82 o
  -5   2  17        0.24       -2.17      7.19 o
  -4   2  17        0.01        2.05      4.72 o
  -3   2  17        7.45        7.49      4.98 o
  -2   2  17       11.08       14.93      6.26 o
  -1   2  17        4.38       -3.50      5.62 o
   0   2  17        0.56       -4.22      4.76 o
   1   2  17        3.88        2.90      5.01 o
   2   2  17        0.02       -5.84      6.36 o
   3   2  17        0.02       -1.88      6.65 o
   4   2  17        0.80       -6.65      6.65 o
   5   2  17        0.08       -4.95      6.99 o
   6   2  17        0.26        4.99      6.91 o
 -12   3  17        3.15       -3.75      5.25 o
 -11   3  17        1.04        1.07      5.35 o
 -10   3  17        8.02        8.31      6.94 o
  -9   3  17        1.43        5.70      5.35 o
  -8   3  17        7.62        4.57      5.14 o
  -7   3  17       38.53       41.76      7.09 o
  -6   3  17        0.00       -5.62      5.62 o
  -5   3  17        0.03        0.47      8.09 o
  -4   3  17        4.01        4.95      7.64 o
  -3   3  17        0.72       -1.37      5.82 o
  -2   3  17        0.91       -5.31      5.31 o
  -1   3  17        3.51        8.09     10.79 o
   0   3  17        2.46       -3.35     12.14 o
   1   3  17        0.06       -2.70      6.99 o
   2   3  17        1.07        2.25      6.99 o
   3   3  17        1.99       -1.80      6.99 o
   4   3  17       27.61       35.88     11.69 o
   5   3  17        0.56       -6.91      6.91 o
 -10   4  17        1.98       -3.49      5.48 o
  -9   4  17        0.44       -6.26      6.26 o
  -8   4  17        8.49        1.35      6.74 o
  -7   4  17       14.17        7.64      6.36 o
  -6   4  17        0.51       -2.70      5.72 o
  -5   4  17        1.58        3.60      8.09 o
  -4   4  17        0.32       -5.99      5.99 o
  -3   4  17        2.80        4.11      7.13 o
  -2   4  17        0.09       -8.99      8.99 o
  -1   4  17        2.40       -9.89      9.89 o
   0   4  17        1.42        0.00     10.79 o
   1   4  17        2.14        3.60     10.79 o
   2   4  17        8.57       10.79     10.79 o
   3   4  17        4.36        6.37      7.93 o
  -6   5  17        2.54        0.90      8.99 o
  -5   5  17        3.53       -0.47      7.13 o
  -4   5  17        0.02       -4.41      6.65 o
  -3   5  17        2.04       -4.65      7.13 o
  -2   5  17        4.47       -5.40     11.69 o
  -1   5  17        3.82        5.40     11.69 o
 -10   0  18       18.52       29.67     12.59 o
  -8   0  18       11.13       -9.89      9.89 o
  -6   0  18        1.80       -8.99      8.99 o
  -4   0  18        5.87       -1.80      8.99 o
  -2   0  18       14.33       25.18     10.79 o
   0   0  18        9.85       14.39      9.89 o
   2   0  18        0.87        0.00      8.09 o
   4   0  18        4.83        4.50      8.99 o
 -13   1  18        0.47        1.97      6.13 o
 -12   1  18        0.04       -3.17      5.44 o
 -11   1  18        3.93        4.50      5.99 o
 -10   1  18        0.21       -2.52      5.99 o
  -9   1  18       11.76       17.58      8.09 o
  -8   1  18        1.10        4.02     11.24 o
  -7   1  18        0.49       -4.60      4.68 o
  -6   1  18        2.72       -4.68      4.68 o
  -5   1  18        4.82        7.16      5.01 o
  -4   1  18        0.34        8.99      5.93 o
  -3   1  18       32.69       38.32      5.78 o
  -2   1  18        0.03       11.29      5.01 o
  -1   1  18        8.45        9.36      4.88 o
   0   1  18        1.89        6.52     11.24 o
   1   1  18        8.79       16.64      6.99 o
   2   1  18        1.59        0.28      6.02 o
   3   1  18        5.97        2.75      6.02 o
   4   1  18        2.65       -0.66      5.82 o
   5   1  18        0.63        1.80      8.99 o
 -12   2  18        0.23       -5.06      5.06 o
 -11   2  18        0.82        4.43      5.52 o
 -10   2  18        1.14       -6.04      6.13 o
  -9   2  18        0.26       -3.42      5.99 o
  -8   2  18        0.02       -4.14      5.99 o
  -7   2  18        1.01        0.52      5.82 o
  -6   2  18        1.51       13.13      6.26 o
  -5   2  18        1.37       -5.62      5.62 o
  -4   2  18        4.28        8.78      7.58 o
  -3   2  18       14.87       16.92      6.91 o
  -2   2  18        7.59        4.20      6.65 o
  -1   2  18        9.04        8.99      6.47 o
   0   2  18        1.68       -5.82      5.82 o
   1   2  18        0.70       -0.19      5.82 o
   2   2  18        0.01       13.49     10.79 o
   3   2  18       11.74        9.70      7.29 o
   4   2  18        0.58       -0.45      6.99 o
 -11   3  18        2.19       -4.12      5.85 o
 -10   3  18        0.02       -4.97      5.48 o
  -9   3  18        8.21        6.40      5.48 o
  -8   3  18        0.39       -2.03      4.95 o
  -7   3  18        0.00        3.06      5.35 o
  -6   3  18        4.12       -1.80      8.99 o
  -5   3  18        8.30        3.60      8.99 o
  -4   3  18        0.03       -8.09      8.09 o
  -3   3  18        1.64        2.70      8.09 o
  -2   3  18        0.31       -6.29      7.19 o
  -1   3  18        1.78        7.12      7.93 o
   0   3  18        0.05        3.99      7.29 o
   1   3  18        0.37       -1.35      6.99 o
   2   3  18        0.77       -6.99      6.99 o
   3   3  18        0.96       -4.95      7.63 o
  -8   4  18        6.34        6.62      6.91 o
  -7   4  18        0.04       -4.69      6.02 o
  -6   4  18        4.36        7.01      6.26 o
  -5   4  18        0.84       -4.50      8.09 o
  -2   4  18        1.28       -8.09     10.79 o
  -1   4  18        0.25       -9.89      9.89 o
   0   4  18        1.10        0.90     10.79 o
  -9   0  19        5.71       15.29     12.59 o
  -7   0  19        1.80        1.80     10.79 o
  -5   0  19        2.97       -9.89      9.89 o
  -3   0  19       10.49        7.19      9.89 o
  -1   0  19        3.09       11.69      9.89 o
   1   0  19        0.98        3.60      9.89 o
   3   0  19       12.36       13.49      9.89 o
 -11   1  19        2.05       -0.81     11.69 o
 -10   1  19        2.49        2.57      6.13 o
  -9   1  19        2.89       -1.80      6.74 o
  -8   1  19        4.82        5.40      5.99 o
  -7   1  19        1.49       -2.17      9.03 o
  -6   1  19        5.26        6.81      5.12 o
  -5   1  19        4.17        2.73      5.12 o
  -4   1  19        0.03        1.77      4.98 o
  -3   1  19        0.11        6.34      6.77 o
  -2   1  19       13.92       24.35      7.93 o
  -1   1  19        0.34        6.29      6.99 o
   0   1  19        0.60       -1.14      7.64 o
   1   1  19        0.00       -6.29      6.29 o
   2   1  19        0.02       -2.78      6.65 o
   3   1  19        1.17       -3.33      6.26 o
 -10   2  19        2.37        3.84      6.65 o
  -9   2  19        1.48       -1.93      6.47 o
  -8   2  19        1.00       -0.39      6.47 o
  -7   2  19        0.00       -6.29      6.29 o
  -6   2  19        0.55        3.28      6.26 o
  -5   2  19        0.88       -0.90      8.99 o
  -4   2  19       11.51       16.86      5.95 o
  -3   2  19       14.07       19.97      7.64 o
  -2   2  19        0.51       -1.28      6.47 o
  -1   2  19        0.61       -4.50      6.47 o
   0   2  19        0.08        5.40      6.47 o
   1   2  19        0.04       -1.44      5.99 o
   2   2  19        0.40       -2.70     10.79 o
  -8   3  19       10.14       13.34     12.59 o
  -7   3  19        0.86       -5.78      6.65 o
  -6   3  19        0.61       -8.99      8.99 o
  -5   3  19        0.82        1.80      8.99 o
  -4   3  19        1.72       -6.29      8.09 o
  -3   3  19        0.78        0.90      8.09 o
  -1   3  19        0.04        0.00     11.69 o
   0   3  19        1.73        3.60     11.69 o
  -8   0  20        0.63       -3.60     11.69 o
  -6   0  20        1.97        1.80     10.79 o
  -4   0  20        0.02       -5.40      9.89 o
  -2   0  20        0.07       17.98     10.79 o
   0   0  20        0.19       -0.90      9.89 o
  -9   1  20        1.19        3.80      8.54 o
  -8   1  20        2.46        0.51      6.13 o
  -7   1  20        0.00       -5.76      6.02 o
  -6   1  20        0.66        1.44      6.02 o
  -5   1  20        0.79       -1.14      5.21 o
  -4   1  20        0.00       -3.21      7.29 o
  -3   1  20        0.16       -0.20      7.29 o
  -2   1  20        0.01        6.29      7.55 o
  -1   1  20        0.38        6.10      7.29 o
   0   1  20        0.83        1.35      8.54 o
  -7   2  20        1.32        5.40      6.91 o
  -6   2  20        1.87        0.26      6.47 o
  -5   2  20        2.78        4.74      6.91 o
  -4   2  20        0.02        2.86      5.78 o
  -3   2  20        6.88        6.71      7.55 o
  -2   2  20        1.23        0.12      7.13 o
 
